# Supplementary material for: Stomatopoda of Greece: an annotated checklist
Source: Biodivers Data J. 2020 Mar 26;8:e47183. doi: 10.3897/BDJ.8.e47183 (PMC7125234; doi:10.3897/BDJ.8.e47183)
Supplement: XML Treatment for Allosquilla africana [file BDJ.8.e47183-treatment3.xml]

<!DOCTYPE tp:taxon-treatment
  PUBLIC "-//TaxonX//DTD Taxonomic Treatment Publishing DTD v0 20100105//EN" "tax-treatment-NSO.dtd">
<tp:taxon-treatment xmlns:tp="http://www.plazi.org/taxpub"><tp:treatment-meta><mixed-citation publication-type="journal"><person-group><name><surname>Koulouri</surname><given-names>Panayota</given-names></name><name><surname>Gerovasileiou</surname><given-names>Vasilis</given-names></name><name><surname>Bailly</surname><given-names>Nicolas</given-names></name><name><surname>Dounas</surname><given-names>Costas</given-names></name></person-group><article-title><tp:taxon-name><tp:taxon-name-part taxon-name-part-type="order">Stomatopoda</tp:taxon-name-part></tp:taxon-name> of Greece: an annotated checklist</article-title><source>Biodivers Data J</source><day>26</day><month>3</month><year>2020</year><volume>8</volume><pub-id pub-id-type="doi">10.3897/BDJ.8.e47183</pub-id></mixed-citation></tp:treatment-meta><tp:nomenclature><tp:taxon-name><object-id xmlns:xlink="http://www.w3.org/1999/xlink" content-type="arpha" xlink:type="simple">D8E7276A-77C6-505A-832F-4C6F1A6A4E53</object-id><tp:taxon-name-part taxon-name-part-type="genus">Allosquilla</tp:taxon-name-part> <tp:taxon-name-part taxon-name-part-type="species">africana</tp:taxon-name-part></tp:taxon-name><tp:taxon-authority>(Manning, 1970)</tp:taxon-authority><tp:nomenclature-citation-list><tp:nomenclature-citation><tp:taxon-name><tp:taxon-name-part taxon-name-part-type="genus" reg="Allosquilla">Allosquilla</tp:taxon-name-part> <tp:taxon-name-part taxon-name-part-type="species" reg="adriatica">adriatica</tp:taxon-name-part></tp:taxon-name><comment> Stevcic, 1979; <italic><tp:taxon-name><tp:taxon-name-part taxon-name-part-type="genus" reg="Allosquilla">Allosquilla</tp:taxon-name-part> <tp:taxon-name-part taxon-name-part-type="species" reg="adriatica">adriatica</tp:taxon-name-part></tp:taxon-name></italic> Manning &amp; Froglia, 1979; <italic><tp:taxon-name><tp:taxon-name-part taxon-name-part-type="genus" reg="Heterosquilla">Heterosquilla</tp:taxon-name-part> <tp:taxon-name-part taxon-name-part-type="species" reg="africana">africana</tp:taxon-name-part></tp:taxon-name></italic> Manning, 1970</comment></tp:nomenclature-citation></tp:nomenclature-citation-list></tp:nomenclature><tp:treatment-sec sec-type="Distribution"><title>Distribution</title><p><bold>E. Mediterranean</bold>: Crete Island, Heraklion Bay, 160 m, clayey silt bottom (<xref ref-type="bibr" rid="B5301653">Dounas and Steudel 1994</xref>); Aegean coasts of Turkey, Sıgacık Bay, 200 m, muddy bottom (<xref ref-type="bibr" rid="B5546923">Bakır and Çevirgen 2012</xref>). <bold>Adriatic Sea</bold>: west of Pomo rocky islet, 130-150 m and west of Pomo Pit, 216-222 m, muddy bottoms (<xref ref-type="bibr" rid="B5301702">Manning and Froglia 1979</xref>, <xref ref-type="bibr" rid="B5547053">Froglia and Manning 1986</xref>). <bold>W. Mediterranean</bold>: Tyrrhenian Sea (<xref ref-type="bibr" rid="B5547003">Ranieri and Mori 1994</xref>, <xref ref-type="bibr" rid="B5546993">Colloca et al. 2004</xref>). <bold>Atlantic Ocean</bold>: off the Niger delta, Gulf of Guinea, 148-174 m (<xref ref-type="bibr" rid="B5547093">Manning 1977</xref>).</p></tp:treatment-sec><ref-list><ref id="B5301653"><element-citation xmlns:xlink="http://www.w3.org/1999/xlink" publication-type="article" xlink:type="simple"><person-group person-group-type="author"><name name-style="western"><surname>Dounas</surname><given-names>C.</given-names></name><name name-style="western"><surname>Steudel</surname><given-names>C.</given-names></name></person-group><year>1994</year><article-title>Stomatopod <tp:taxon-name><tp:taxon-name-part taxon-name-part-type="subphylum">Crustacea</tp:taxon-name-part></tp:taxon-name> from the Island of Crete</article-title><source>Crustaceana</source><volume>66</volume><issue>2</issue><fpage>252</fpage><lpage>254</lpage><pub-id pub-id-type="doi">10.1163/156854094X00747</pub-id></element-citation></ref><ref id="B5546923"><element-citation xmlns:xlink="http://www.w3.org/1999/xlink" publication-type="article" xlink:type="simple"><person-group person-group-type="author"><name name-style="western"><surname>Bakır</surname><given-names>K.</given-names></name><name name-style="western"><surname>Çevirgen</surname><given-names>F.</given-names></name></person-group><year>2012</year><article-title>Stomatopods on the Turkish Coasts with a new record <italic><tp:taxon-name><tp:taxon-name-part taxon-name-part-type="genus" reg="Allosquilla">Allosquilla</tp:taxon-name-part> <tp:taxon-name-part taxon-name-part-type="species" reg="africana">africana</tp:taxon-name-part></tp:taxon-name></italic> (Manning, 1970) (<tp:taxon-name><tp:taxon-name-part taxon-name-part-type="order">Stomatopoda</tp:taxon-name-part></tp:taxon-name>, <tp:taxon-name><tp:taxon-name-part taxon-name-part-type="family">Tetrasquillidae</tp:taxon-name-part></tp:taxon-name>)</article-title><source>Crustaceana</source><volume>85</volume><fpage>349</fpage><lpage>358</lpage><pub-id pub-id-type="doi">10.1163/156854012X624727</pub-id></element-citation></ref><ref id="B5301702"><element-citation xmlns:xlink="http://www.w3.org/1999/xlink" publication-type="article" xlink:type="simple"><person-group person-group-type="author"><name name-style="western"><surname>Manning</surname><given-names>R. B.</given-names></name><name name-style="western"><surname>Froglia</surname><given-names>C.</given-names></name></person-group><year>1979</year><article-title>Description of a new <italic><tp:taxon-name><tp:taxon-name-part taxon-name-part-type="genus" reg="Allosquilla">Allosquilla</tp:taxon-name-part></tp:taxon-name></italic> with notes on other Adriatic <tp:taxon-name><tp:taxon-name-part taxon-name-part-type="order">Stomatopoda</tp:taxon-name-part></tp:taxon-name> <tp:taxon-name><tp:taxon-name-part taxon-name-part-type="subphylum">Crustacea</tp:taxon-name-part></tp:taxon-name>.</article-title><source>Quaderni del Laboratorio di tecnologia della pesca</source><volume>2</volume><fpage>177</fpage><lpage>190</lpage></element-citation></ref><ref id="B5547053"><element-citation xmlns:xlink="http://www.w3.org/1999/xlink" publication-type="article" xlink:type="simple"><person-group person-group-type="author"><name name-style="western"><surname>Froglia</surname><given-names>C.</given-names></name><name name-style="western"><surname>Manning</surname><given-names>R. B.</given-names></name></person-group><year>1986</year><article-title>Notes on the species of <italic><tp:taxon-name><tp:taxon-name-part taxon-name-part-type="genus" reg="Allosquilla">Allosquilla</tp:taxon-name-part></tp:taxon-name></italic> and <italic><tp:taxon-name><tp:taxon-name-part taxon-name-part-type="genus" reg="Platysquilloides">Platysquilloides</tp:taxon-name-part></tp:taxon-name></italic> (<tp:taxon-name><tp:taxon-name-part taxon-name-part-type="subphylum">Crustacea</tp:taxon-name-part></tp:taxon-name>: <tp:taxon-name><tp:taxon-name-part taxon-name-part-type="order">Stomatopoda</tp:taxon-name-part></tp:taxon-name>)</article-title><source>The Proceedings of the Biological Society of Washington</source><volume>9</volume><issue>2</issue><fpage>261</fpage><lpage>265</lpage></element-citation></ref><ref id="B5547003"><element-citation xmlns:xlink="http://www.w3.org/1999/xlink" publication-type="article" xlink:type="simple"><person-group person-group-type="author"><name name-style="western"><surname>Ranieri</surname><given-names>S.</given-names></name><name name-style="western"><surname>Mori</surname><given-names>M.</given-names></name></person-group><year>1994</year><article-title>New records of <italic><tp:taxon-name><tp:taxon-name-part taxon-name-part-type="genus" reg="Parasquilla">Parasquilla</tp:taxon-name-part> <tp:taxon-name-part taxon-name-part-type="species" reg="ferussaci">ferussaci</tp:taxon-name-part></tp:taxon-name></italic> (Roux) off the North Tyrrhenian Sea</article-title><source>Doriana</source><volume>6</volume><issue>284</issue><fpage>1</fpage><lpage>5</lpage></element-citation></ref><ref id="B5546993"><element-citation xmlns:xlink="http://www.w3.org/1999/xlink" publication-type="article" xlink:type="simple"><person-group person-group-type="author"><name name-style="western"><surname>Colloca</surname><given-names>F.</given-names></name><name name-style="western"><surname>Carpentieri</surname><given-names>P.</given-names></name><name name-style="western"><surname>Balestri</surname><given-names>E.</given-names></name><name name-style="western"><surname>Ardizzone</surname><given-names>G. D.</given-names></name></person-group><year>2004</year><article-title>A critical habitat for Mediterranean fish resources: shelf–break areas with <italic><tp:taxon-name><tp:taxon-name-part taxon-name-part-type="genus" reg="Leptometra">Leptometra</tp:taxon-name-part> <tp:taxon-name-part taxon-name-part-type="species" reg="phalangium">phalangium</tp:taxon-name-part></tp:taxon-name></italic> (<tp:taxon-name><tp:taxon-name-part taxon-name-part-type="phylum">Echinodermata</tp:taxon-name-part></tp:taxon-name>: <tp:taxon-name><tp:taxon-name-part taxon-name-part-type="class">Crinoidea</tp:taxon-name-part></tp:taxon-name>)</article-title><source>Marine Biology,</source><volume>145</volume><issue>6</issue><fpage>1129</fpage><lpage>1142</lpage><pub-id pub-id-type="doi">10.1007/s00227-004-1405-8</pub-id></element-citation></ref><ref id="B5547093"><element-citation xmlns:xlink="http://www.w3.org/1999/xlink" publication-type="article" xlink:type="simple"><person-group person-group-type="author"><name name-style="western"><surname>Manning</surname><given-names>R. B.</given-names></name></person-group><year>1977</year><article-title>A Monograph of the West Africa stomatopod <tp:taxon-name><tp:taxon-name-part taxon-name-part-type="subphylum">Crustacea</tp:taxon-name-part></tp:taxon-name></article-title><source>Atlantide Report</source><volume>12</volume><fpage>25</fpage><lpage>181</lpage></element-citation></ref></ref-list></tp:taxon-treatment>
