# Supplementary material for: Stomatopoda of Greece: an annotated checklist
Source: Biodivers Data J. 2020 Mar 26;8:e47183. doi: 10.3897/BDJ.8.e47183 (PMC7125234; doi:10.3897/BDJ.8.e47183)
Supplement: XML Treatment for Nannosquilloides occultus [file BDJ.8.e47183-treatment4.xml]

<!DOCTYPE tp:taxon-treatment
  PUBLIC "-//TaxonX//DTD Taxonomic Treatment Publishing DTD v0 20100105//EN" "tax-treatment-NSO.dtd">
<tp:taxon-treatment xmlns:tp="http://www.plazi.org/taxpub"><tp:treatment-meta><mixed-citation publication-type="journal"><person-group><name><surname>Koulouri</surname><given-names>Panayota</given-names></name><name><surname>Gerovasileiou</surname><given-names>Vasilis</given-names></name><name><surname>Bailly</surname><given-names>Nicolas</given-names></name><name><surname>Dounas</surname><given-names>Costas</given-names></name></person-group><article-title><tp:taxon-name><tp:taxon-name-part taxon-name-part-type="order">Stomatopoda</tp:taxon-name-part></tp:taxon-name> of Greece: an annotated checklist</article-title><source>Biodivers Data J</source><day>26</day><month>3</month><year>2020</year><volume>8</volume><pub-id pub-id-type="doi">10.3897/BDJ.8.e47183</pub-id></mixed-citation></tp:treatment-meta><tp:nomenclature><tp:taxon-name><object-id xmlns:xlink="http://www.w3.org/1999/xlink" content-type="arpha" xlink:type="simple">F805AA08-18A9-5889-A526-8D1D4CAE4BCC</object-id><tp:taxon-name-part taxon-name-part-type="genus">Nannosquilloides</tp:taxon-name-part> <tp:taxon-name-part taxon-name-part-type="species">occultus</tp:taxon-name-part></tp:taxon-name><tp:taxon-authority>(Giesbrecht, 1910)</tp:taxon-authority><tp:nomenclature-citation-list><tp:nomenclature-citation><tp:taxon-name><tp:taxon-name-part taxon-name-part-type="genus" reg="Nannosquilla">Nannosquilla</tp:taxon-name-part> <tp:taxon-name-part taxon-name-part-type="species" reg="occulta">occulta</tp:taxon-name-part></tp:taxon-name><comment> (Giesbrecht, 1910); <italic><tp:taxon-name><tp:taxon-name-part taxon-name-part-type="genus" reg="Lysiosquilla">Lysiosquilla</tp:taxon-name-part> <tp:taxon-name-part taxon-name-part-type="species" reg="occulta">occulta</tp:taxon-name-part></tp:taxon-name></italic> Giesbrecht, 1910</comment></tp:nomenclature-citation></tp:nomenclature-citation-list></tp:nomenclature><tp:treatment-sec sec-type="Distribution"><title>Distribution</title><p><bold>E. Mediterranean</bold>: Crete Island, Mirabello Bay, 20 m, silty sand bottom (<xref ref-type="bibr" rid="B5301653">Dounas and Steudel 1994</xref>); Aegean coasts of Turkey, Gulf of Edremit, 15-20 m, <italic><tp:taxon-name><tp:taxon-name-part taxon-name-part-type="genus" reg="Posidonia">Posidonia</tp:taxon-name-part> <tp:taxon-name-part taxon-name-part-type="species" reg="oceanica">oceanica</tp:taxon-name-part></tp:taxon-name></italic> meadow (<xref ref-type="bibr" rid="B5546933">Kocataş 1981</xref>); coasts of Israel, 40-50 m, muddy bottoms (<xref ref-type="bibr" rid="B5301692">Lewinsohn and Manning 1980</xref>). <bold>Adriatic Sea</bold>: 34 miles off Fano, 60 m (<xref ref-type="bibr" rid="B5301702">Manning and Froglia 1979</xref>). <bold>W. Mediterranean</bold>: Gulf of Naples, Mergellina, 30 m (<xref ref-type="bibr" rid="B5547266">Steuer 1933</xref>). <bold>Atlantic Ocean</bold>: west African waters off Senegal, Sierra Leone, Congo and Angola, 30-200 m (<xref ref-type="bibr" rid="B5547093">Manning 1977</xref>).</p></tp:treatment-sec><ref-list><ref id="B5301653"><element-citation xmlns:xlink="http://www.w3.org/1999/xlink" publication-type="article" xlink:type="simple"><person-group person-group-type="author"><name name-style="western"><surname>Dounas</surname><given-names>C.</given-names></name><name name-style="western"><surname>Steudel</surname><given-names>C.</given-names></name></person-group><year>1994</year><article-title>Stomatopod <tp:taxon-name><tp:taxon-name-part taxon-name-part-type="subphylum">Crustacea</tp:taxon-name-part></tp:taxon-name> from the Island of Crete</article-title><source>Crustaceana</source><volume>66</volume><issue>2</issue><fpage>252</fpage><lpage>254</lpage><pub-id pub-id-type="doi">10.1163/156854094X00747</pub-id></element-citation></ref><ref id="B5546933"><element-citation xmlns:xlink="http://www.w3.org/1999/xlink" publication-type="article" xlink:type="simple"><person-group person-group-type="author"><name name-style="western"><surname>Kocataş</surname><given-names>A.</given-names></name></person-group><year>1981</year><article-title>Two new stomatopod species for the Turkish fauna: <italic><tp:taxon-name><tp:taxon-name-part taxon-name-part-type="genus" reg="Nannosquilloides">Nannosquilloides</tp:taxon-name-part> <tp:taxon-name-part taxon-name-part-type="species" reg="occultus">occultus</tp:taxon-name-part></tp:taxon-name></italic> (Giesbrecht) and <italic><tp:taxon-name><tp:taxon-name-part taxon-name-part-type="genus" reg="Meiosquilla">Meiosquilla</tp:taxon-name-part> <tp:taxon-name-part taxon-name-part-type="species" reg="desmaresti">desmaresti</tp:taxon-name-part></tp:taxon-name></italic> (Risso)</article-title><source>Crustaceana</source><volume>40</volume><fpage>213</fpage><lpage>215</lpage><pub-id pub-id-type="doi">10.1163/156854081X00615</pub-id></element-citation></ref><ref id="B5301692"><element-citation xmlns:xlink="http://www.w3.org/1999/xlink" publication-type="article" xlink:type="simple"><person-group person-group-type="author"><name name-style="western"><surname>Lewinsohn</surname><given-names>C.</given-names></name><name name-style="western"><surname>Manning</surname><given-names>R. B.</given-names></name></person-group><year>1980</year><article-title>Stomatopod <tp:taxon-name><tp:taxon-name-part taxon-name-part-type="subphylum">Crustacea</tp:taxon-name-part></tp:taxon-name> from the Eastern Mediterranean.</article-title><source>Smithsonian Contributions to Zoology</source><volume>305</volume><fpage>1</fpage><lpage>22</lpage></element-citation></ref><ref id="B5301702"><element-citation xmlns:xlink="http://www.w3.org/1999/xlink" publication-type="article" xlink:type="simple"><person-group person-group-type="author"><name name-style="western"><surname>Manning</surname><given-names>R. B.</given-names></name><name name-style="western"><surname>Froglia</surname><given-names>C.</given-names></name></person-group><year>1979</year><article-title>Description of a new <italic><tp:taxon-name><tp:taxon-name-part taxon-name-part-type="genus" reg="Allosquilla">Allosquilla</tp:taxon-name-part></tp:taxon-name></italic> with notes on other Adriatic <tp:taxon-name><tp:taxon-name-part taxon-name-part-type="order">Stomatopoda</tp:taxon-name-part></tp:taxon-name> <tp:taxon-name><tp:taxon-name-part taxon-name-part-type="subphylum">Crustacea</tp:taxon-name-part></tp:taxon-name>.</article-title><source>Quaderni del Laboratorio di tecnologia della pesca</source><volume>2</volume><fpage>177</fpage><lpage>190</lpage></element-citation></ref><ref id="B5547266"><element-citation xmlns:xlink="http://www.w3.org/1999/xlink" publication-type="article" xlink:type="simple"><person-group person-group-type="author"><name name-style="western"><surname>Steuer</surname><given-names>A.</given-names></name></person-group><year>1933</year><article-title>Ueber das Vorkommen von <italic><tp:taxon-name><tp:taxon-name-part taxon-name-part-type="genus" reg="Lysiosquilla">Lysiosquilla</tp:taxon-name-part> <tp:taxon-name-part taxon-name-part-type="species" reg="occulta">occulta</tp:taxon-name-part></tp:taxon-name></italic> in der Adria. Note 1st.</article-title><source>Biol. mar. Rovigno</source><volume>11</volume><fpage>1</fpage><lpage>12</lpage><comment content-type="language">italo-germ</comment></element-citation></ref><ref id="B5547093"><element-citation xmlns:xlink="http://www.w3.org/1999/xlink" publication-type="article" xlink:type="simple"><person-group person-group-type="author"><name name-style="western"><surname>Manning</surname><given-names>R. B.</given-names></name></person-group><year>1977</year><article-title>A Monograph of the West Africa stomatopod <tp:taxon-name><tp:taxon-name-part taxon-name-part-type="subphylum">Crustacea</tp:taxon-name-part></tp:taxon-name></article-title><source>Atlantide Report</source><volume>12</volume><fpage>25</fpage><lpage>181</lpage></element-citation></ref></ref-list></tp:taxon-treatment>
