# Supplementary material for: Stomatopoda of Greece: an annotated checklist
Source: Biodivers Data J. 2020 Mar 26;8:e47183. doi: 10.3897/BDJ.8.e47183 (PMC7125234; doi:10.3897/BDJ.8.e47183)
Supplement: XML Treatment for Platysquilla eusebia [file BDJ.8.e47183-treatment5.xml]

<!DOCTYPE tp:taxon-treatment
  PUBLIC "-//TaxonX//DTD Taxonomic Treatment Publishing DTD v0 20100105//EN" "tax-treatment-NSO.dtd">
<tp:taxon-treatment xmlns:tp="http://www.plazi.org/taxpub"><tp:treatment-meta><mixed-citation publication-type="journal"><person-group><name><surname>Koulouri</surname><given-names>Panayota</given-names></name><name><surname>Gerovasileiou</surname><given-names>Vasilis</given-names></name><name><surname>Bailly</surname><given-names>Nicolas</given-names></name><name><surname>Dounas</surname><given-names>Costas</given-names></name></person-group><article-title><tp:taxon-name><tp:taxon-name-part taxon-name-part-type="order">Stomatopoda</tp:taxon-name-part></tp:taxon-name> of Greece: an annotated checklist</article-title><source>Biodivers Data J</source><day>26</day><month>3</month><year>2020</year><volume>8</volume><pub-id pub-id-type="doi">10.3897/BDJ.8.e47183</pub-id></mixed-citation></tp:treatment-meta><tp:nomenclature><tp:taxon-name><object-id xmlns:xlink="http://www.w3.org/1999/xlink" content-type="arpha" xlink:type="simple">F79EC3DF-B846-574F-8B41-77B404B85C9E</object-id><tp:taxon-name-part taxon-name-part-type="genus">Platysquilla</tp:taxon-name-part> <tp:taxon-name-part taxon-name-part-type="species">eusebia</tp:taxon-name-part></tp:taxon-name><tp:taxon-authority>(Risso, 1816)</tp:taxon-authority><tp:nomenclature-citation-list><tp:nomenclature-citation><tp:taxon-name><tp:taxon-name-part taxon-name-part-type="genus" reg="Squilla">Squilla</tp:taxon-name-part> <tp:taxon-name-part taxon-name-part-type="species" reg="eusebia">eusebia</tp:taxon-name-part></tp:taxon-name><comment> Risso, 1816</comment></tp:nomenclature-citation></tp:nomenclature-citation-list></tp:nomenclature><tp:treatment-sec sec-type="Distribution"><title>Distribution</title><p><bold>E. Mediterranean</bold>: Aegean Sea, Lesvos Island, 2.5 m, very fine sandy bottom (<xref ref-type="bibr" rid="B5547276">Udekem d'Acoz 1995</xref>); larvae of this species have been found along the Turkish coasts of the Aegean (<xref ref-type="bibr" rid="B5301722">Özel 1985</xref>); coasts of Israel, off Palmahim, 8 m, <italic><tp:taxon-name><tp:taxon-name-part taxon-name-part-type="genus" reg="Cymodocea">Cymodocea</tp:taxon-name-part> <tp:taxon-name-part taxon-name-part-type="species" reg="nodosa">nodosa</tp:taxon-name-part></tp:taxon-name></italic> meadow (<xref ref-type="bibr" rid="B5547073">Galil 2004</xref>). <bold>Adriatic Sea</bold>: east coast of Istria Peninsula and SW of Opatija, in the first bay SW of Rt Kolova, 3-10 m, well-sorted very fine sandy bottoms (<xref ref-type="bibr" rid="B5547125">Abed-Navandi and Dworschak 1997</xref>). <bold>Atlantic Ocean</bold>: coasts of Portugal, France, west coast of Ireland and North Sea (<xref ref-type="bibr" rid="B5547093">Manning 1977</xref>, <xref ref-type="bibr" rid="B5547246">Lewis and Gittenberger 2013</xref> and references therein).</p></tp:treatment-sec><ref-list><ref id="B5547276"><element-citation xmlns:xlink="http://www.w3.org/1999/xlink" publication-type="article" xlink:type="simple"><person-group person-group-type="author"><name name-style="western"><surname>Udekem d'Acoz</surname><given-names>C.</given-names></name></person-group><year>1995</year><article-title>Contribution à la connaissance des crustacés décapodes Helléniques II: <tp:taxon-name><tp:taxon-name-part taxon-name-part-type="infraorder">Penaeidea</tp:taxon-name-part></tp:taxon-name>, <tp:taxon-name><tp:taxon-name-part taxon-name-part-type="infraorder">Stenopodidea</tp:taxon-name-part></tp:taxon-name>, <tp:taxon-name><tp:taxon-name-part taxon-name-part-type="infraorder">Palinuridea</tp:taxon-name-part></tp:taxon-name>, <tp:taxon-name><tp:taxon-name-part taxon-name-part-type="infraorder">Homaridea</tp:taxon-name-part></tp:taxon-name>, <tp:taxon-name><tp:taxon-name-part taxon-name-part-type="infraorder">Thalassinidea</tp:taxon-name-part></tp:taxon-name>, <tp:taxon-name><tp:taxon-name-part taxon-name-part-type="infraorder">Anomura</tp:taxon-name-part></tp:taxon-name>, et note sur le Stomatopodes</article-title><source>Bios (Macedonia, Greece), Scientific Annals of the School of Biology</source><volume>3</volume><fpage>51</fpage><lpage>77</lpage></element-citation></ref><ref id="B5301722"><element-citation xmlns:xlink="http://www.w3.org/1999/xlink" publication-type="article" xlink:type="simple"><person-group person-group-type="author"><name name-style="western"><surname>Özel</surname><given-names>I.</given-names></name></person-group><year>1985</year><article-title>Stomatopod larvae of the Aegean Sea.</article-title><source>Rapports et procés-verbaux des réunions Commission internationale pour l'exploration scientifique de la Mer Méditerranée</source><volume>29</volume><fpage>9</fpage></element-citation></ref><ref id="B5547073"><element-citation xmlns:xlink="http://www.w3.org/1999/xlink" publication-type="article" xlink:type="simple"><person-group person-group-type="author"><name name-style="western"><surname>Galil</surname><given-names>B. S.</given-names></name></person-group><year>2004</year><article-title>A new record of a stomatopod crustacean from the Mediterranean coast of Israel.</article-title><source>Israel Journal of Zoology</source><volume>50</volume><issue>4</issue><fpage>419</fpage></element-citation></ref><ref id="B5547125"><element-citation xmlns:xlink="http://www.w3.org/1999/xlink" publication-type="article" xlink:type="simple"><person-group person-group-type="author"><name name-style="western"><surname>Abed-Navandi</surname><given-names>D.</given-names></name><name name-style="western"><surname>Dworschak</surname><given-names>P. C.</given-names></name></person-group><year>1997</year><article-title>First record of the thalassinid <italic><tp:taxon-name><tp:taxon-name-part taxon-name-part-type="genus" reg="Callianassa">Callianassa</tp:taxon-name-part> <tp:taxon-name-part taxon-name-part-type="species" reg="truncata">truncata</tp:taxon-name-part></tp:taxon-name></italic> GIARD &amp; BONNIER, 1890 in the Adriatic Sea (<tp:taxon-name><tp:taxon-name-part taxon-name-part-type="subphylum">Crustacea</tp:taxon-name-part></tp:taxon-name>: <tp:taxon-name><tp:taxon-name-part taxon-name-part-type="order">Decapoda</tp:taxon-name-part></tp:taxon-name>: <tp:taxon-name><tp:taxon-name-part taxon-name-part-type="family">Callianassidae</tp:taxon-name-part></tp:taxon-name>)</article-title><source>Annalen des Naturhistorischen Museums in Wien, Serie B</source><volume>99</volume><fpage>565</fpage><lpage>57</lpage></element-citation></ref><ref id="B5547093"><element-citation xmlns:xlink="http://www.w3.org/1999/xlink" publication-type="article" xlink:type="simple"><person-group person-group-type="author"><name name-style="western"><surname>Manning</surname><given-names>R. B.</given-names></name></person-group><year>1977</year><article-title>A Monograph of the West Africa stomatopod <tp:taxon-name><tp:taxon-name-part taxon-name-part-type="subphylum">Crustacea</tp:taxon-name-part></tp:taxon-name></article-title><source>Atlantide Report</source><volume>12</volume><fpage>25</fpage><lpage>181</lpage></element-citation></ref><ref id="B5547246"><element-citation xmlns:xlink="http://www.w3.org/1999/xlink" publication-type="article" xlink:type="simple"><person-group person-group-type="author"><name name-style="western"><surname>Lewis</surname><given-names>W. E.</given-names></name><name name-style="western"><surname>Gittenberger</surname><given-names>A.</given-names></name></person-group><year>2013</year><article-title>First record of a settled stomatopod <italic><tp:taxon-name><tp:taxon-name-part taxon-name-part-type="genus" reg="Platysquilla">Platysquilla</tp:taxon-name-part> <tp:taxon-name-part taxon-name-part-type="species" reg="eusebia">eusebia</tp:taxon-name-part></tp:taxon-name></italic> in the North Sea (<tp:taxon-name><tp:taxon-name-part taxon-name-part-type="class">Malacostraca</tp:taxon-name-part></tp:taxon-name>: <tp:taxon-name><tp:taxon-name-part taxon-name-part-type="order">Stomatopoda</tp:taxon-name-part></tp:taxon-name>)</article-title><source>Nederlandse Faunistische Mededelingen</source><volume>41</volume><fpage>31</fpage><lpage>34</lpage></element-citation></ref></ref-list></tp:taxon-treatment>
