# Supplementary material for: Stomatopoda of Greece: an annotated checklist
Source: Biodivers Data J. 2020 Mar 26;8:e47183. doi: 10.3897/BDJ.8.e47183 (PMC7125234; doi:10.3897/BDJ.8.e47183)
Supplement: XML Treatment for Parasquilla ferussaci [file BDJ.8.e47183-treatment7.xml]

<!DOCTYPE tp:taxon-treatment
  PUBLIC "-//TaxonX//DTD Taxonomic Treatment Publishing DTD v0 20100105//EN" "tax-treatment-NSO.dtd">
<tp:taxon-treatment xmlns:tp="http://www.plazi.org/taxpub"><tp:treatment-meta><mixed-citation publication-type="journal"><person-group><name><surname>Koulouri</surname><given-names>Panayota</given-names></name><name><surname>Gerovasileiou</surname><given-names>Vasilis</given-names></name><name><surname>Bailly</surname><given-names>Nicolas</given-names></name><name><surname>Dounas</surname><given-names>Costas</given-names></name></person-group><article-title><tp:taxon-name><tp:taxon-name-part taxon-name-part-type="order">Stomatopoda</tp:taxon-name-part></tp:taxon-name> of Greece: an annotated checklist</article-title><source>Biodivers Data J</source><day>26</day><month>3</month><year>2020</year><volume>8</volume><pub-id pub-id-type="doi">10.3897/BDJ.8.e47183</pub-id></mixed-citation></tp:treatment-meta><tp:nomenclature><tp:taxon-name><object-id xmlns:xlink="http://www.w3.org/1999/xlink" content-type="arpha" xlink:type="simple">249ACD2C-48FC-50EB-B28D-34D21263E529</object-id><tp:taxon-name-part taxon-name-part-type="genus">Parasquilla</tp:taxon-name-part> <tp:taxon-name-part taxon-name-part-type="species">ferussaci</tp:taxon-name-part></tp:taxon-name><tp:taxon-authority>(Roux, 1828)</tp:taxon-authority><tp:nomenclature-citation-list><tp:nomenclature-citation><tp:taxon-name><tp:taxon-name-part taxon-name-part-type="genus" reg="Squilla">Squilla</tp:taxon-name-part> <tp:taxon-name-part taxon-name-part-type="species" reg="bruno">bruno</tp:taxon-name-part></tp:taxon-name><comment> Prestandrea, 1833; <italic><tp:taxon-name><tp:taxon-name-part taxon-name-part-type="genus" reg="Squilla">Squilla</tp:taxon-name-part> <tp:taxon-name-part taxon-name-part-type="species" reg="ferussaci">ferussaci</tp:taxon-name-part></tp:taxon-name></italic> Roux, 1828</comment></tp:nomenclature-citation></tp:nomenclature-citation-list></tp:nomenclature><tp:treatment-sec sec-type="Distribution"><title>Distribution</title><p><bold>E. Mediterranean</bold>: Crete Island, Rethymno Bay, 50 m (<xref ref-type="bibr" rid="B5301653">Dounas and Steudel 1994</xref>); SE coasts of Rhodes, Haraki, 150 m, biogenic detritus mixed with mud and rocks (<xref ref-type="bibr" rid="B5301643">Corsini-Foka and Pancucci-Papadopoulou 2012</xref>); Lesvos Island, 130 m, sandy and coralligenous bottom (<xref ref-type="bibr" rid="B5547369">ELNAIS 2020</xref>); north Aegean Turkish coasts, Babakale, 150-200 m, sandy-silt bottoms (<xref ref-type="bibr" rid="B5301712">Özcan et al. 2008</xref>). <bold>W. Mediterranean</bold>: from Nice to Sicily, including the Gulf of Naples and Porto Santo Stefano, off Fuengirola (North Alboran Sea, muddy bottom), off Gavà (Catalan Sea, 95 m), Menorca (Balearic Islands, 174 m, muddy sand bottom) (<xref ref-type="bibr" rid="B5301633">Colmenero et al. 2009</xref> and references therein). <bold>Atlantic Ocean</bold>: Gulf of Cadiz, off Portugal (252-550 m) and Portuguese coasts, Madeira Island, west African waters, including off Liberia coasts (190-220 m), Bissagos sand bank (180 m, Guinea Bissau), off Vridi (100 m), Ivory Coast, off W. Morocco (<xref ref-type="bibr" rid="B5547093">Manning 1977</xref>, <xref ref-type="bibr" rid="B5547043">Abelló and Maynou 2018</xref>, <xref ref-type="bibr" rid="B5301633">Colmenero et al. 2009</xref> and references therein).</p></tp:treatment-sec><ref-list><ref id="B5301653"><element-citation xmlns:xlink="http://www.w3.org/1999/xlink" publication-type="article" xlink:type="simple"><person-group person-group-type="author"><name name-style="western"><surname>Dounas</surname><given-names>C.</given-names></name><name name-style="western"><surname>Steudel</surname><given-names>C.</given-names></name></person-group><year>1994</year><article-title>Stomatopod <tp:taxon-name><tp:taxon-name-part taxon-name-part-type="subphylum">Crustacea</tp:taxon-name-part></tp:taxon-name> from the Island of Crete</article-title><source>Crustaceana</source><volume>66</volume><issue>2</issue><fpage>252</fpage><lpage>254</lpage><pub-id pub-id-type="doi">10.1163/156854094X00747</pub-id></element-citation></ref><ref id="B5301643"><element-citation xmlns:xlink="http://www.w3.org/1999/xlink" publication-type="article" xlink:type="simple"><person-group person-group-type="author"><name name-style="western"><surname>Corsini-Foka</surname><given-names>M.</given-names></name><name name-style="western"><surname>Pancucci-Papadopoulou</surname><given-names>M. A.</given-names></name></person-group><year>2012</year><article-title>Inventory of <tp:taxon-name><tp:taxon-name-part taxon-name-part-type="subphylum">Crustacea</tp:taxon-name-part></tp:taxon-name> <tp:taxon-name><tp:taxon-name-part taxon-name-part-type="order">Decapoda</tp:taxon-name-part></tp:taxon-name> and <tp:taxon-name><tp:taxon-name-part taxon-name-part-type="order">Stomatopoda</tp:taxon-name-part></tp:taxon-name> from Rhodes Island (Eastern Mediterranean Sea), with emphasis on rare and newly recorded species</article-title><source>Journal of Biological Research-Thessaloniki</source><volume>18</volume><fpage>359</fpage><lpage>371</lpage></element-citation></ref><ref id="B5547369"><element-citation xmlns:xlink="http://www.w3.org/1999/xlink" publication-type="website" xlink:type="simple"><person-group person-group-type="author"><name name-style="western"><surname>ELNAIS</surname></name></person-group><article-title>Ellenic Network on Aquatic Invasive Species</article-title><uri xlink:type="simple">https://elnais.hcmr.gr</uri></element-citation></ref><ref id="B5301712"><element-citation xmlns:xlink="http://www.w3.org/1999/xlink" publication-type="article" xlink:type="simple"><person-group person-group-type="author"><name name-style="western"><surname>Özcan</surname><given-names>T.</given-names></name><name name-style="western"><surname>Ateş</surname><given-names>A. S.</given-names></name><name name-style="western"><surname>Kataǧan</surname><given-names>T.</given-names></name></person-group><year>2008</year><article-title>Expanding distribution and occurrence of the Indo-Pacific Stomatopod, <italic><tp:taxon-name><tp:taxon-name-part taxon-name-part-type="genus" reg="Erugosquilla">Erugosquilla</tp:taxon-name-part> <tp:taxon-name-part taxon-name-part-type="species" reg="massavensis">massavensis</tp:taxon-name-part></tp:taxon-name></italic> (Kossmann, 1880) on the Aegean coast of Turkey</article-title><source>Mediterranean Marine Science</source><volume>9</volume><issue>2</issue><fpage>115</fpage><lpage>118</lpage><pub-id pub-id-type="doi">10.12681/mms.137</pub-id></element-citation></ref><ref id="B5301633"><element-citation xmlns:xlink="http://www.w3.org/1999/xlink" publication-type="article" xlink:type="simple"><person-group person-group-type="author"><name name-style="western"><surname>Colmenero</surname><given-names>A. I.</given-names></name><name name-style="western"><surname>García Raso</surname><given-names>J. E.</given-names></name><name name-style="western"><surname>Abelló</surname><given-names>P.</given-names></name></person-group><year>2009</year><article-title>New records of <italic><tp:taxon-name><tp:taxon-name-part taxon-name-part-type="genus" reg="Parasquilla">Parasquilla</tp:taxon-name-part> <tp:taxon-name-part taxon-name-part-type="species" reg="ferussaci">ferussaci</tp:taxon-name-part></tp:taxon-name></italic> (Roux, 1830) (<tp:taxon-name><tp:taxon-name-part taxon-name-part-type="subphylum">Crustacea</tp:taxon-name-part></tp:taxon-name>, <tp:taxon-name><tp:taxon-name-part taxon-name-part-type="order">Stomatopoda</tp:taxon-name-part></tp:taxon-name>) from the Eastern Atlantic and Western Mediterranean</article-title><source>Arxius de Miscellànea Zoològica</source><volume>7</volume><fpage>72</fpage><lpage>77</lpage></element-citation></ref><ref id="B5547093"><element-citation xmlns:xlink="http://www.w3.org/1999/xlink" publication-type="article" xlink:type="simple"><person-group person-group-type="author"><name name-style="western"><surname>Manning</surname><given-names>R. B.</given-names></name></person-group><year>1977</year><article-title>A Monograph of the West Africa stomatopod <tp:taxon-name><tp:taxon-name-part taxon-name-part-type="subphylum">Crustacea</tp:taxon-name-part></tp:taxon-name></article-title><source>Atlantide Report</source><volume>12</volume><fpage>25</fpage><lpage>181</lpage></element-citation></ref><ref id="B5547043"><element-citation xmlns:xlink="http://www.w3.org/1999/xlink" publication-type="article" xlink:type="simple"><person-group person-group-type="author"><name name-style="western"><surname>Abelló</surname><given-names>P.</given-names></name><name name-style="western"><surname>Maynou</surname><given-names>F.</given-names></name></person-group><year>2018</year><article-title>Detection of a population of <italic><tp:taxon-name><tp:taxon-name-part taxon-name-part-type="genus" reg="Pseudosquillopsis">Pseudosquillopsis</tp:taxon-name-part> <tp:taxon-name-part taxon-name-part-type="species" reg="cerisii">cerisii</tp:taxon-name-part></tp:taxon-name></italic> (Roux, 1828) (<tp:taxon-name><tp:taxon-name-part taxon-name-part-type="subphylum">Crustacea</tp:taxon-name-part></tp:taxon-name>, <tp:taxon-name><tp:taxon-name-part taxon-name-part-type="order">Stomatopoda</tp:taxon-name-part></tp:taxon-name>, <tp:taxon-name><tp:taxon-name-part taxon-name-part-type="family">Parasquillidae</tp:taxon-name-part></tp:taxon-name>) in the northwestern Mediterranean</article-title><source>Arxius de Miscellània Zoològica</source><volume>16</volume><fpage>213</fpage><lpage>219</lpage><pub-id pub-id-type="doi">10.32800/amz.2018.16.0213</pub-id></element-citation></ref></ref-list></tp:taxon-treatment>
