# Supplementary material for: Stomatopoda of Greece: an annotated checklist
Source: Biodivers Data J. 2020 Mar 26;8:e47183. doi: 10.3897/BDJ.8.e47183 (PMC7125234; doi:10.3897/BDJ.8.e47183)
Supplement: XML Treatment for Pseudosquillopsis cerisii [file BDJ.8.e47183-treatment8.xml]

<!DOCTYPE tp:taxon-treatment
  PUBLIC "-//TaxonX//DTD Taxonomic Treatment Publishing DTD v0 20100105//EN" "tax-treatment-NSO.dtd">
<tp:taxon-treatment xmlns:tp="http://www.plazi.org/taxpub"><tp:treatment-meta><mixed-citation publication-type="journal"><person-group><name><surname>Koulouri</surname><given-names>Panayota</given-names></name><name><surname>Gerovasileiou</surname><given-names>Vasilis</given-names></name><name><surname>Bailly</surname><given-names>Nicolas</given-names></name><name><surname>Dounas</surname><given-names>Costas</given-names></name></person-group><article-title><tp:taxon-name><tp:taxon-name-part taxon-name-part-type="order">Stomatopoda</tp:taxon-name-part></tp:taxon-name> of Greece: an annotated checklist</article-title><source>Biodivers Data J</source><day>26</day><month>3</month><year>2020</year><volume>8</volume><pub-id pub-id-type="doi">10.3897/BDJ.8.e47183</pub-id></mixed-citation></tp:treatment-meta><tp:nomenclature><tp:taxon-name><object-id xmlns:xlink="http://www.w3.org/1999/xlink" content-type="arpha" xlink:type="simple">01A2E14F-1DA0-5FC3-A626-8E373B775A9E</object-id><tp:taxon-name-part taxon-name-part-type="genus">Pseudosquillopsis</tp:taxon-name-part> <tp:taxon-name-part taxon-name-part-type="species">cerisii</tp:taxon-name-part></tp:taxon-name><tp:taxon-authority>(Roux, 1828)</tp:taxon-authority><tp:nomenclature-citation-list><tp:nomenclature-citation><tp:taxon-name><tp:taxon-name-part taxon-name-part-type="genus" reg="Squilla">Squilla</tp:taxon-name-part> <tp:taxon-name-part taxon-name-part-type="species" reg="broadbenti">broadbenti</tp:taxon-name-part></tp:taxon-name><comment> Cocco, 1833; <italic><tp:taxon-name><tp:taxon-name-part taxon-name-part-type="genus" reg="Squilla">Squilla</tp:taxon-name-part> <tp:taxon-name-part taxon-name-part-type="species" reg="cerisii">cerisii</tp:taxon-name-part></tp:taxon-name></italic> Roux, 1828</comment></tp:nomenclature-citation></tp:nomenclature-citation-list></tp:nomenclature><tp:treatment-sec sec-type="Distribution"><title>Distribution</title><p><bold>E. Mediterranean</bold>: Aegean Sea, SE coast of Peloponnese (<xref ref-type="bibr" rid="B5302391">Guérin 1832</xref>). <bold>C. Mediterranean</bold>: Sicily (<xref ref-type="bibr" rid="B5547043">Abelló and Maynou 2018</xref> and references therein). <bold>W. Mediterranean</bold>: Gulf of Naples (<xref ref-type="bibr" rid="B5547256">Giesbrecht 1910</xref>); Corsica, Algeria, southern coasts of France (Toulon, Gulf of Lions), Balearic Islands, off Vilanova (fish stomach contents, Catalonia, 10-20 m, <italic><tp:taxon-name><tp:taxon-name-part taxon-name-part-type="genus" reg="Posidonia">Posidonia</tp:taxon-name-part> <tp:taxon-name-part taxon-name-part-type="species" reg="oceanica">oceanica</tp:taxon-name-part></tp:taxon-name></italic> meadows) (<xref ref-type="bibr" rid="B5547043">Abelló and Maynou 2018</xref> and references therein). <bold>Atlantic Ocean</bold>: off west African waters of Gorée (Senegal), port of Banana (Democratic Republic of the Congo) (<xref ref-type="bibr" rid="B5547093">Manning 1977</xref> and references therein).</p></tp:treatment-sec><ref-list><ref id="B5302391"><element-citation xmlns:xlink="http://www.w3.org/1999/xlink" publication-type="chapter" xlink:type="simple"><person-group person-group-type="author"><name name-style="western"><surname>Guérin</surname><given-names>F. E.</given-names></name></person-group><year>1832</year><chapter-title>1er Classe, Crustacés.</chapter-title><person-group person-group-type="editor"><name name-style="western"><surname>Brullé</surname><given-names>A.</given-names></name></person-group><source>Des animaux articulées. Expédition Scientifique de Morée.</source><edition>Section des Sciences Physiques</edition><volume>3 (1) (Zool. 2)</volume><size units="page">20</size></element-citation></ref><ref id="B5547043"><element-citation xmlns:xlink="http://www.w3.org/1999/xlink" publication-type="article" xlink:type="simple"><person-group person-group-type="author"><name name-style="western"><surname>Abelló</surname><given-names>P.</given-names></name><name name-style="western"><surname>Maynou</surname><given-names>F.</given-names></name></person-group><year>2018</year><article-title>Detection of a population of <italic><tp:taxon-name><tp:taxon-name-part taxon-name-part-type="genus" reg="Pseudosquillopsis">Pseudosquillopsis</tp:taxon-name-part> <tp:taxon-name-part taxon-name-part-type="species" reg="cerisii">cerisii</tp:taxon-name-part></tp:taxon-name></italic> (Roux, 1828) (<tp:taxon-name><tp:taxon-name-part taxon-name-part-type="subphylum">Crustacea</tp:taxon-name-part></tp:taxon-name>, <tp:taxon-name><tp:taxon-name-part taxon-name-part-type="order">Stomatopoda</tp:taxon-name-part></tp:taxon-name>, <tp:taxon-name><tp:taxon-name-part taxon-name-part-type="family">Parasquillidae</tp:taxon-name-part></tp:taxon-name>) in the northwestern Mediterranean</article-title><source>Arxius de Miscellània Zoològica</source><volume>16</volume><fpage>213</fpage><lpage>219</lpage><pub-id pub-id-type="doi">10.32800/amz.2018.16.0213</pub-id></element-citation></ref><ref id="B5547256"><element-citation xmlns:xlink="http://www.w3.org/1999/xlink" publication-type="article" xlink:type="simple"><person-group person-group-type="author"><name name-style="western"><surname>Giesbrecht</surname><given-names>W.</given-names></name></person-group><year>1910</year><article-title><tp:taxon-name><tp:taxon-name-part taxon-name-part-type="order">Stomatopoda</tp:taxon-name-part></tp:taxon-name>.</article-title><source>Fauna und flora des golfes von Neapel</source><volume>33</volume><fpage>1</fpage><lpage>239</lpage></element-citation></ref><ref id="B5547093"><element-citation xmlns:xlink="http://www.w3.org/1999/xlink" publication-type="article" xlink:type="simple"><person-group person-group-type="author"><name name-style="western"><surname>Manning</surname><given-names>R. B.</given-names></name></person-group><year>1977</year><article-title>A Monograph of the West Africa stomatopod <tp:taxon-name><tp:taxon-name-part taxon-name-part-type="subphylum">Crustacea</tp:taxon-name-part></tp:taxon-name></article-title><source>Atlantide Report</source><volume>12</volume><fpage>25</fpage><lpage>181</lpage></element-citation></ref></ref-list></tp:taxon-treatment>
