# Supplementary material for: Stomatopoda of Greece: an annotated checklist
Source: Biodivers Data J. 2020 Mar 26;8:e47183. doi: 10.3897/BDJ.8.e47183 (PMC7125234; doi:10.3897/BDJ.8.e47183)
Supplement: XML Treatment for Erugosquilla massavensis [file BDJ.8.e47183-treatment10.xml]

<!DOCTYPE tp:taxon-treatment
  PUBLIC "-//TaxonX//DTD Taxonomic Treatment Publishing DTD v0 20100105//EN" "tax-treatment-NSO.dtd">
<tp:taxon-treatment xmlns:tp="http://www.plazi.org/taxpub"><tp:treatment-meta><mixed-citation publication-type="journal"><person-group><name><surname>Koulouri</surname><given-names>Panayota</given-names></name><name><surname>Gerovasileiou</surname><given-names>Vasilis</given-names></name><name><surname>Bailly</surname><given-names>Nicolas</given-names></name><name><surname>Dounas</surname><given-names>Costas</given-names></name></person-group><article-title><tp:taxon-name><tp:taxon-name-part taxon-name-part-type="order">Stomatopoda</tp:taxon-name-part></tp:taxon-name> of Greece: an annotated checklist</article-title><source>Biodivers Data J</source><day>26</day><month>3</month><year>2020</year><volume>8</volume><pub-id pub-id-type="doi">10.3897/BDJ.8.e47183</pub-id></mixed-citation></tp:treatment-meta><tp:nomenclature><tp:taxon-name><object-id xmlns:xlink="http://www.w3.org/1999/xlink" content-type="arpha" xlink:type="simple">282871BE-B84E-561E-8BB4-E22E0F8922DB</object-id><tp:taxon-name-part taxon-name-part-type="genus">Erugosquilla</tp:taxon-name-part> <tp:taxon-name-part taxon-name-part-type="species">massavensis</tp:taxon-name-part></tp:taxon-name><tp:taxon-authority>(Kossmann, 1880)</tp:taxon-authority><tp:nomenclature-citation-list><tp:nomenclature-citation><tp:taxon-name><tp:taxon-name-part taxon-name-part-type="genus" reg="Squilla">Squilla</tp:taxon-name-part> <tp:taxon-name-part taxon-name-part-type="species" reg="massavensis">massavensis</tp:taxon-name-part></tp:taxon-name><comment> Kossmann, 1880</comment></tp:nomenclature-citation></tp:nomenclature-citation-list></tp:nomenclature><tp:treatment-sec sec-type="Ecological interactions"><title>Ecological interactions</title><sec sec-type="Native status"><title>Native status</title><p>Non-indigenous species</p></sec></tp:treatment-sec><tp:treatment-sec sec-type="Distribution"><title>Distribution</title><p><bold>E. Mediterranean</bold>: Aegean Sea, Saronikos Gulf (<xref ref-type="bibr" rid="B5547369">ELNAIS 2020</xref>); Crete Island, Malia Bay, 60 m, sandy-silt (<xref ref-type="bibr" rid="B5301653">Dounas and Steudel 1994</xref>); Rhodes Island, 20-29 m (<xref ref-type="bibr" rid="B5301673">Kevrekidis and Galil 2003</xref>); Karpathos Island (<xref ref-type="bibr" rid="B5547013">Corsini and Kondilatos 2006</xref>); Aegean coasts of Turkey, Sigacik Bay, 150-200 m, sandy-silt bottom (<xref ref-type="bibr" rid="B5301712">Özcan et al. 2008</xref>); Cyprus, Famagusta Bay, 27 m, muddy sand bottom (<xref ref-type="bibr" rid="B5301692">Lewinsohn and Manning 1980</xref>, <xref ref-type="bibr" rid="B5547083">Özcan et al. 2014</xref>); southern coasts of Turkey, Antalya Bay, 15-20 m, fine sand bottoms (<xref ref-type="bibr" rid="B5301692">Lewinsohn and Manning 1980</xref> and references therein); coasts of Syria (<xref ref-type="bibr" rid="B5301732">Ounifi-Ben Amor et al. 2015</xref> and references therein); coasts of Lebanon, St. George’s Bay (<xref ref-type="bibr" rid="B5301692">Lewinsohn and Manning 1980</xref>); coasts of Israel, 5-183 m, from near-shore sandy bottoms to offshore muddy bottoms; coasts of Egypt, Suez Canal and off Alexandria, 27 m, fine sand with little mud at bottom, <italic><tp:taxon-name><tp:taxon-name-part taxon-name-part-type="genus" reg="Amphioxus">Amphioxus</tp:taxon-name-part></tp:taxon-name></italic> ground bottom, Port Said, Lake Timsah (<xref ref-type="bibr" rid="B5301692">Lewinsohn and Manning 1980</xref> and references therein); coasts of Libya, Tubruk, 5.5 m, sandy bottom (<xref ref-type="bibr" rid="B5546870">Shakman and Kinzelbach 2007</xref>). <bold>Sea of Marmara</bold>: 30-35 m, muddy bottoms (<xref ref-type="bibr" rid="B5301663">Katağan et al. 2004</xref>). <bold>C. Mediterranean</bold>: southern Ionian Sea, Zakynthos Island, 10 m, muddy bottom with sandy patches (<xref ref-type="bibr" rid="B5546891">Dimitriadis et al. 2019</xref>); Sicily, SE coasts, sandy-sandy mud bottoms, &gt;20 m, (<xref ref-type="bibr" rid="B5546850">Corsini-Foka et al. 2017</xref>, <xref ref-type="bibr" rid="B5546880">Gianguzza et al. 2019</xref>); Malta, Valetta Grand Harbour, 12 m, fine sands and muddy sediment (<xref ref-type="bibr" rid="B5547103">Stern et al. 2019</xref>); coasts of Tunisia, Gulf of Gabès, 20 m, sandy-muddy bottom and Southern Lagoon, 3 m, muddy bottom (<xref ref-type="bibr" rid="B5301732">Ounifi-Ben Amor et al. 2015</xref>).</p></tp:treatment-sec><ref-list><ref id="B5547369"><element-citation xmlns:xlink="http://www.w3.org/1999/xlink" publication-type="website" xlink:type="simple"><person-group person-group-type="author"><name name-style="western"><surname>ELNAIS</surname></name></person-group><article-title>Ellenic Network on Aquatic Invasive Species</article-title><uri xlink:type="simple">https://elnais.hcmr.gr</uri></element-citation></ref><ref id="B5301653"><element-citation xmlns:xlink="http://www.w3.org/1999/xlink" publication-type="article" xlink:type="simple"><person-group person-group-type="author"><name name-style="western"><surname>Dounas</surname><given-names>C.</given-names></name><name name-style="western"><surname>Steudel</surname><given-names>C.</given-names></name></person-group><year>1994</year><article-title>Stomatopod <tp:taxon-name><tp:taxon-name-part taxon-name-part-type="subphylum">Crustacea</tp:taxon-name-part></tp:taxon-name> from the Island of Crete</article-title><source>Crustaceana</source><volume>66</volume><issue>2</issue><fpage>252</fpage><lpage>254</lpage><pub-id pub-id-type="doi">10.1163/156854094X00747</pub-id></element-citation></ref><ref id="B5301673"><element-citation xmlns:xlink="http://www.w3.org/1999/xlink" publication-type="article" xlink:type="simple"><person-group person-group-type="author"><name name-style="western"><surname>Kevrekidis</surname><given-names>K.</given-names></name><name name-style="western"><surname>Galil</surname><given-names>B. S.</given-names></name></person-group><year>2003</year><article-title><tp:taxon-name><tp:taxon-name-part taxon-name-part-type="order">Decapoda</tp:taxon-name-part></tp:taxon-name> and <tp:taxon-name><tp:taxon-name-part taxon-name-part-type="order">Stomatopoda</tp:taxon-name-part></tp:taxon-name> (<tp:taxon-name><tp:taxon-name-part taxon-name-part-type="subphylum">Crustacea</tp:taxon-name-part></tp:taxon-name>) of Rodos Island (Greece) and the erythrean expansion NW of the Levantine sea.</article-title><source>Mediterranean Marine Science</source><volume>4</volume><issue>1</issue><fpage>57</fpage><lpage>66</lpage><pub-id pub-id-type="doi">10.12681/mms.241</pub-id></element-citation></ref><ref id="B5547013"><element-citation xmlns:xlink="http://www.w3.org/1999/xlink" publication-type="article" xlink:type="simple"><person-group person-group-type="author"><name name-style="western"><surname>Corsini</surname><given-names>M.</given-names></name><name name-style="western"><surname>Kondilatos</surname><given-names>G.</given-names></name></person-group><year>2006</year><article-title>On the occurrence of two brachyurans, <italic><tp:taxon-name><tp:taxon-name-part taxon-name-part-type="genus" reg="Myra">Myra</tp:taxon-name-part> <tp:taxon-name-part taxon-name-part-type="species" reg="subgranulata">subgranulata</tp:taxon-name-part></tp:taxon-name></italic> and <italic><tp:taxon-name><tp:taxon-name-part taxon-name-part-type="genus" reg="Herbstia">Herbstia</tp:taxon-name-part> <tp:taxon-name-part taxon-name-part-type="species" reg="condyliata">condyliata</tp:taxon-name-part></tp:taxon-name></italic>, on Rhodes Island (SE Aegean Sea)</article-title><source>Crustaceana</source><volume>79</volume><fpage>167</fpage><lpage>174</lpage><pub-id pub-id-type="doi">10.1163/156854006776952919</pub-id></element-citation></ref><ref id="B5301712"><element-citation xmlns:xlink="http://www.w3.org/1999/xlink" publication-type="article" xlink:type="simple"><person-group person-group-type="author"><name name-style="western"><surname>Özcan</surname><given-names>T.</given-names></name><name name-style="western"><surname>Ateş</surname><given-names>A. S.</given-names></name><name name-style="western"><surname>Kataǧan</surname><given-names>T.</given-names></name></person-group><year>2008</year><article-title>Expanding distribution and occurrence of the Indo-Pacific Stomatopod, <italic><tp:taxon-name><tp:taxon-name-part taxon-name-part-type="genus" reg="Erugosquilla">Erugosquilla</tp:taxon-name-part> <tp:taxon-name-part taxon-name-part-type="species" reg="massavensis">massavensis</tp:taxon-name-part></tp:taxon-name></italic> (Kossmann, 1880) on the Aegean coast of Turkey</article-title><source>Mediterranean Marine Science</source><volume>9</volume><issue>2</issue><fpage>115</fpage><lpage>118</lpage><pub-id pub-id-type="doi">10.12681/mms.137</pub-id></element-citation></ref><ref id="B5301692"><element-citation xmlns:xlink="http://www.w3.org/1999/xlink" publication-type="article" xlink:type="simple"><person-group person-group-type="author"><name name-style="western"><surname>Lewinsohn</surname><given-names>C.</given-names></name><name name-style="western"><surname>Manning</surname><given-names>R. B.</given-names></name></person-group><year>1980</year><article-title>Stomatopod <tp:taxon-name><tp:taxon-name-part taxon-name-part-type="subphylum">Crustacea</tp:taxon-name-part></tp:taxon-name> from the Eastern Mediterranean.</article-title><source>Smithsonian Contributions to Zoology</source><volume>305</volume><fpage>1</fpage><lpage>22</lpage></element-citation></ref><ref id="B5547083"><element-citation xmlns:xlink="http://www.w3.org/1999/xlink" publication-type="article" xlink:type="simple"><person-group person-group-type="author"><name name-style="western"><surname>Özcan</surname><given-names>T.</given-names></name><name name-style="western"><surname>Katağan</surname><given-names>T.</given-names></name><name name-style="western"><surname>Kirkim</surname><given-names>F.</given-names></name><name name-style="western"><surname>Bakır</surname><given-names>K.</given-names></name></person-group><year>2014</year><article-title>Soft-bottom decapod and stomatopod crustaceans of Northern Cyprus coast</article-title><source>Iranian Journal of Fisheries Sciences</source><volume>13</volume><issue>4</issue><fpage>1086</fpage><lpage>1091</lpage></element-citation></ref><ref id="B5301732"><element-citation xmlns:xlink="http://www.w3.org/1999/xlink" publication-type="article" xlink:type="simple"><person-group person-group-type="author"><name name-style="western"><surname>Ounifi-Ben Amor</surname><given-names>K.</given-names></name><name name-style="western"><surname>Rifi</surname><given-names>M.</given-names></name><name name-style="western"><surname>Mili</surname><given-names>S.</given-names></name><name name-style="western"><surname>Ben Souissi</surname><given-names>J.</given-names></name></person-group><year>2015</year><article-title>On the occurrence of <tp:taxon-name><tp:taxon-name-part taxon-name-part-type="genus" reg="Squilla"/><tp:taxon-name-part taxon-name-part-type="species" reg="mantis">mantis</tp:taxon-name-part></tp:taxon-name> shrimp <italic><tp:taxon-name><tp:taxon-name-part taxon-name-part-type="genus" reg="Erugosquilla">Erugosquilla</tp:taxon-name-part> <tp:taxon-name-part taxon-name-part-type="species" reg="massavensis">massavensis</tp:taxon-name-part></tp:taxon-name></italic> (<tp:taxon-name><tp:taxon-name-part taxon-name-part-type="subphylum">Crustacea</tp:taxon-name-part></tp:taxon-name>: <tp:taxon-name><tp:taxon-name-part taxon-name-part-type="family">Squillidae</tp:taxon-name-part></tp:taxon-name>) in the Tunisian waters (central Mediterranean)</article-title><source>Cahiers de Biologie Marine</source><volume>56</volume><fpage>297</fpage><lpage>300</lpage></element-citation></ref><ref id="B5546870"><element-citation xmlns:xlink="http://www.w3.org/1999/xlink" publication-type="article" xlink:type="simple"><person-group person-group-type="author"><name name-style="western"><surname>Shakman</surname><given-names>E.</given-names></name><name name-style="western"><surname>Kinzelbach</surname><given-names>R.</given-names></name></person-group><year>2007</year><article-title>First record of the <tp:taxon-name><tp:taxon-name-part taxon-name-part-type="genus" reg="Squilla"/><tp:taxon-name-part taxon-name-part-type="species" reg="mantis">mantis</tp:taxon-name-part></tp:taxon-name> shrimp, <italic><tp:taxon-name><tp:taxon-name-part taxon-name-part-type="genus" reg="Erugosquilla">Erugosquilla</tp:taxon-name-part> <tp:taxon-name-part taxon-name-part-type="species" reg="massavensis">massavensis</tp:taxon-name-part></tp:taxon-name></italic> (Kossmann, 1880), a Lessepsian migrant, in the coastal waters of Libya (<tp:taxon-name><tp:taxon-name-part taxon-name-part-type="subphylum">Crustacea</tp:taxon-name-part></tp:taxon-name>: <tp:taxon-name><tp:taxon-name-part taxon-name-part-type="order">Stomatopoda</tp:taxon-name-part></tp:taxon-name>)</article-title><source>Zoology in the Middle East</source><volume>40</volume><fpage>109</fpage><lpage>111</lpage><pub-id pub-id-type="doi">10.1080/09397140.2007.10638213</pub-id></element-citation></ref><ref id="B5301663"><element-citation xmlns:xlink="http://www.w3.org/1999/xlink" publication-type="article" xlink:type="simple"><person-group person-group-type="author"><name name-style="western"><surname>Katağan</surname><given-names>T.</given-names></name><name name-style="western"><surname>Kocataş</surname><given-names>A.</given-names></name><name name-style="western"><surname>Zengin</surname><given-names>M.</given-names></name><name name-style="western"><surname>Ateş</surname><given-names>A. S.</given-names></name></person-group><year>2004</year><article-title>An Indo-Pacific Stomatopod from the Sea of Marmara: <italic><tp:taxon-name><tp:taxon-name-part taxon-name-part-type="genus" reg="Erugosquilla">Erugosquilla</tp:taxon-name-part> <tp:taxon-name-part taxon-name-part-type="species" reg="massavensis">massavensis</tp:taxon-name-part></tp:taxon-name></italic> (Kossmann, 1880)</article-title><source>Crustaceana</source><volume>77</volume><issue>3</issue><fpage>381</fpage><lpage>383</lpage><pub-id pub-id-type="doi">10.1163/1568540041181493</pub-id></element-citation></ref><ref id="B5546891"><element-citation xmlns:xlink="http://www.w3.org/1999/xlink" publication-type="article" xlink:type="simple"><person-group person-group-type="author"><name name-style="western"><surname>Dimitriadis</surname><given-names>C.</given-names></name><name name-style="western"><surname>Fournari-Konstantinidou</surname><given-names>I</given-names></name><name name-style="western"><surname>Di Franco</surname><given-names>A.</given-names></name><name name-style="western"><surname>Corsini-Foka</surname><given-names>M.</given-names></name></person-group><year>2019</year><article-title>First record of the Red Sea Mantis shrimp <italic><tp:taxon-name><tp:taxon-name-part taxon-name-part-type="genus" reg="Erugosquilla">Erugosquilla</tp:taxon-name-part> <tp:taxon-name-part taxon-name-part-type="species" reg="massavensis">massavensis</tp:taxon-name-part></tp:taxon-name></italic> (Kossmann, 1880) in the Greek Ionian Sea</article-title><source>Acta Adriatica</source><volume>60</volume><issue>2</issue><fpage>187</fpage><lpage>192</lpage><pub-id pub-id-type="doi">10.32582/aa.60.2.7</pub-id></element-citation></ref><ref id="B5546850"><element-citation xmlns:xlink="http://www.w3.org/1999/xlink" publication-type="article" xlink:type="simple"><person-group person-group-type="author"><name name-style="western"><surname>Corsini-Foka</surname><given-names>M.</given-names></name><name name-style="western"><surname>Deidun</surname><given-names>A.</given-names></name><name name-style="western"><surname>Insacco</surname><given-names>G.</given-names></name><name name-style="western"><surname>Zava</surname><given-names>B.</given-names></name></person-group><year>2017</year><article-title>First occurrence of <italic><tp:taxon-name><tp:taxon-name-part taxon-name-part-type="genus" reg="Erugosquilla">Erugosquilla</tp:taxon-name-part> <tp:taxon-name-part taxon-name-part-type="species" reg="massavensis">massavensis</tp:taxon-name-part></tp:taxon-name></italic> (Kossmann, 1880) in Italian waters (Ionian Sea)</article-title><source>Bioinvasions Records</source><volume>6</volume><fpage>369</fpage><lpage>372</lpage><pub-id pub-id-type="doi">10.3391/bir.2017.6.4.11</pub-id></element-citation></ref><ref id="B5546880"><element-citation xmlns:xlink="http://www.w3.org/1999/xlink" publication-type="article" xlink:type="simple"><person-group person-group-type="author"><name name-style="western"><surname>Gianguzza</surname><given-names>P.</given-names></name><name name-style="western"><surname>Insacco</surname><given-names>G.</given-names></name><name name-style="western"><surname>Zava</surname><given-names>B.</given-names></name><name name-style="western"><surname>Deidun</surname><given-names>A.</given-names></name><name name-style="western"><surname>Galil</surname><given-names>B. S.</given-names></name></person-group><year>2019</year><article-title>Much can change in a year: the Massawan <tp:taxon-name><tp:taxon-name-part taxon-name-part-type="genus" reg="Squilla"/><tp:taxon-name-part taxon-name-part-type="species" reg="mantis">mantis</tp:taxon-name-part></tp:taxon-name> shrimp, <italic><tp:taxon-name><tp:taxon-name-part taxon-name-part-type="genus" reg="Erugosquilla">Erugosquilla</tp:taxon-name-part> <tp:taxon-name-part taxon-name-part-type="species" reg="massavensis">massavensis</tp:taxon-name-part></tp:taxon-name></italic> (Kossmann, 1880) in Sicily, Italy.</article-title><source>Bioinvasions Records</source><volume>8</volume><issue>1</issue><fpage>108</fpage><lpage>112</lpage><pub-id pub-id-type="doi">10.3391/bir.2019.8.1.11</pub-id></element-citation></ref><ref id="B5547103"><element-citation xmlns:xlink="http://www.w3.org/1999/xlink" publication-type="article" xlink:type="simple"><person-group person-group-type="author"><name name-style="western"><surname>Stern</surname><given-names>N.</given-names></name><name name-style="western"><surname>Badreddine</surname><given-names>A.</given-names></name><name name-style="western"><surname>Bitar</surname><given-names>G.</given-names></name><name name-style="western"><surname>Crocetta</surname><given-names>F.</given-names></name><name name-style="western"><surname>Deidun</surname><given-names>A.</given-names></name><name name-style="western"><surname>Dragičević</surname><given-names>B.</given-names></name><name name-style="western"><surname>Dulčić</surname><given-names>J.</given-names></name><name name-style="western"><surname>Durgham</surname><given-names>H.</given-names></name><name name-style="western"><surname>Galil</surname><given-names>B. S.</given-names></name><name name-style="western"><surname>Galiya</surname><given-names>M. Y.</given-names></name><name name-style="western"><surname>Ikhtiyar</surname><given-names>S.</given-names></name><name name-style="western"><surname>Izquiredo-Muñoz</surname><given-names>A.</given-names></name><name name-style="western"><surname>Kassar</surname><given-names>A.</given-names></name><name name-style="western"><surname>Lombardo</surname><given-names>A.</given-names></name><name name-style="western"><surname>Lubinevsky</surname><given-names>H.</given-names></name><name name-style="western"><surname>Masalles</surname><given-names>D.</given-names></name><name name-style="western"><surname>Othman</surname><given-names>R. M.</given-names></name><name name-style="western"><surname>Oussellam</surname><given-names>M.</given-names></name><name name-style="western"><surname>Pešić</surname><given-names>V.</given-names></name><name name-style="western"><surname>Pipitone</surname><given-names>C.</given-names></name><name name-style="western"><surname>Ramos-Esplá</surname><given-names>A. A.</given-names></name><name name-style="western"><surname>Rilov</surname><given-names>G.</given-names></name><name name-style="western"><surname>Rothman</surname><given-names>S. B.S.</given-names></name><name name-style="western"><surname>Selfati</surname><given-names>M.</given-names></name><name name-style="western"><surname>Tiralongo</surname><given-names>F.</given-names></name><name name-style="western"><surname>Türker</surname><given-names>A.</given-names></name><name name-style="western"><surname>Ugarković</surname><given-names>P.</given-names></name><name name-style="western"><surname>Yapici</surname><given-names>S.</given-names></name><name name-style="western"><surname>Zava</surname><given-names>B.</given-names></name></person-group><year>2019</year><article-title>New Mediterranean Biodiversity Records</article-title><source>Mediterranean Marine Science</source><volume>20</volume><issue>2</issue><fpage>409</fpage><lpage>426</lpage><pub-id pub-id-type="doi">10.12681/mms.20602</pub-id></element-citation></ref></ref-list></tp:taxon-treatment>
