# Supplementary material for: Stomatopoda of Greece: an annotated checklist
Source: Biodivers Data J. 2020 Mar 26;8:e47183. doi: 10.3897/BDJ.8.e47183 (PMC7125234; doi:10.3897/BDJ.8.e47183)
Supplement: XML Treatment for Rissoides desmaresti [file BDJ.8.e47183-treatment11.xml]

<!DOCTYPE tp:taxon-treatment
  PUBLIC "-//TaxonX//DTD Taxonomic Treatment Publishing DTD v0 20100105//EN" "tax-treatment-NSO.dtd">
<tp:taxon-treatment xmlns:tp="http://www.plazi.org/taxpub"><tp:treatment-meta><mixed-citation publication-type="journal"><person-group><name><surname>Koulouri</surname><given-names>Panayota</given-names></name><name><surname>Gerovasileiou</surname><given-names>Vasilis</given-names></name><name><surname>Bailly</surname><given-names>Nicolas</given-names></name><name><surname>Dounas</surname><given-names>Costas</given-names></name></person-group><article-title><tp:taxon-name><tp:taxon-name-part taxon-name-part-type="order">Stomatopoda</tp:taxon-name-part></tp:taxon-name> of Greece: an annotated checklist</article-title><source>Biodivers Data J</source><day>26</day><month>3</month><year>2020</year><volume>8</volume><pub-id pub-id-type="doi">10.3897/BDJ.8.e47183</pub-id></mixed-citation></tp:treatment-meta><tp:nomenclature><tp:taxon-name><object-id xmlns:xlink="http://www.w3.org/1999/xlink" content-type="arpha" xlink:type="simple">D170D05E-B690-5998-9E1C-1DE116FF30DA</object-id><tp:taxon-name-part taxon-name-part-type="genus">Rissoides</tp:taxon-name-part> <tp:taxon-name-part taxon-name-part-type="species">desmaresti</tp:taxon-name-part></tp:taxon-name><tp:taxon-authority>(Risso, 1816)</tp:taxon-authority><tp:nomenclature-citation-list><tp:nomenclature-citation><tp:taxon-name><tp:taxon-name-part taxon-name-part-type="genus" reg="Meiosquilla">Meiosquilla</tp:taxon-name-part> <tp:taxon-name-part taxon-name-part-type="species" reg="desmaresti">desmaresti</tp:taxon-name-part></tp:taxon-name><comment> (Risso, 1816); <italic><tp:taxon-name><tp:taxon-name-part taxon-name-part-type="genus" reg="Squilla">Squilla</tp:taxon-name-part> <tp:taxon-name-part taxon-name-part-type="species" reg="desmaresti">desmaresti</tp:taxon-name-part></tp:taxon-name></italic> Risso, 1816</comment></tp:nomenclature-citation></tp:nomenclature-citation-list></tp:nomenclature><tp:treatment-sec sec-type="Distribution"><title>Distribution</title><p><bold>E. Mediterranean</bold>: Crete Island, Agia Pelagia 15-18 m, coarse sand with biogenic detritus and Chania Bay (<xref ref-type="bibr" rid="B5301653">Dounas and Steudel 1994</xref>); Messiniakos Gulf (<xref ref-type="bibr" rid="B5302391">Guérin 1832</xref>); coasts of Cyprus, Famagusta, 36 m and Akrotiri, 54 m (<xref ref-type="bibr" rid="B5301692">Lewinsohn and Manning 1980</xref>); Izmir Bay, Turkish Aegean Sea (<xref ref-type="bibr" rid="B5546933">Kocataş 1981</xref>); southern coasts of Turkey (<xref ref-type="bibr" rid="B5546903">Gökçe et al. 2016</xref>); larvae of this species have been found along the Turkish coasts of the Aegean (<xref ref-type="bibr" rid="B5301722">Özel 1985</xref>); coasts of Israel, 40-57 m, sandy and muddy bottoms (<xref ref-type="bibr" rid="B5301692">Lewinsohn and Manning 1980</xref>). <bold>Adriatic Sea</bold>: Gulf of Venice, 27 m, offshore sands covered by a layer of "red-mud" from Aluminium plant; Conero (70 and 75-80 m), NE of Ancona (54 m, 73 m of muddy sands with <italic><tp:taxon-name><tp:taxon-name-part taxon-name-part-type="genus" reg="Cellaria">Cellaria</tp:taxon-name-part></tp:taxon-name></italic> sp.) and NE of Fano (52 m, sandy mud bottoms) (<xref ref-type="bibr" rid="B5301702">Manning and Froglia 1979</xref>). <bold>W. Mediterranean</bold>: off Elba island, north Tyrrhenian Sea, 8 m, sandy bottom covered by <italic><tp:taxon-name><tp:taxon-name-part taxon-name-part-type="genus" reg="Cymodocea">Cymodocea</tp:taxon-name-part> <tp:taxon-name-part taxon-name-part-type="species" reg="nodosa">nodosa</tp:taxon-name-part></tp:taxon-name></italic> meadow (<xref ref-type="bibr" rid="B5547063">Ranieri and Mori 1991</xref>); off Nice and Gulf of Naples (<xref ref-type="bibr" rid="B5547093">Manning 1977</xref>); Mallorca, Balearic Islands, 20 m, muddy sand; Sant Carles de la Ràpita, Catalonia, 18 m, terrigenous mud (<xref ref-type="bibr" rid="B5301599">Abelló et al. 1993</xref>). <bold>Atlantic Ocean</bold>: along the European coast north to southern England and the southern North Sea to a depth of at least 75-80 m (<xref ref-type="bibr" rid="B5547093">Manning 1977</xref>, <xref ref-type="bibr" rid="B5301692">Lewinsohn and Manning 1980</xref> and references therein).</p></tp:treatment-sec><ref-list><ref id="B5301653"><element-citation xmlns:xlink="http://www.w3.org/1999/xlink" publication-type="article" xlink:type="simple"><person-group person-group-type="author"><name name-style="western"><surname>Dounas</surname><given-names>C.</given-names></name><name name-style="western"><surname>Steudel</surname><given-names>C.</given-names></name></person-group><year>1994</year><article-title>Stomatopod <tp:taxon-name><tp:taxon-name-part taxon-name-part-type="subphylum">Crustacea</tp:taxon-name-part></tp:taxon-name> from the Island of Crete</article-title><source>Crustaceana</source><volume>66</volume><issue>2</issue><fpage>252</fpage><lpage>254</lpage><pub-id pub-id-type="doi">10.1163/156854094X00747</pub-id></element-citation></ref><ref id="B5302391"><element-citation xmlns:xlink="http://www.w3.org/1999/xlink" publication-type="chapter" xlink:type="simple"><person-group person-group-type="author"><name name-style="western"><surname>Guérin</surname><given-names>F. E.</given-names></name></person-group><year>1832</year><chapter-title>1er Classe, Crustacés.</chapter-title><person-group person-group-type="editor"><name name-style="western"><surname>Brullé</surname><given-names>A.</given-names></name></person-group><source>Des animaux articulées. Expédition Scientifique de Morée.</source><edition>Section des Sciences Physiques</edition><volume>3 (1) (Zool. 2)</volume><size units="page">20</size></element-citation></ref><ref id="B5301692"><element-citation xmlns:xlink="http://www.w3.org/1999/xlink" publication-type="article" xlink:type="simple"><person-group person-group-type="author"><name name-style="western"><surname>Lewinsohn</surname><given-names>C.</given-names></name><name name-style="western"><surname>Manning</surname><given-names>R. B.</given-names></name></person-group><year>1980</year><article-title>Stomatopod <tp:taxon-name><tp:taxon-name-part taxon-name-part-type="subphylum">Crustacea</tp:taxon-name-part></tp:taxon-name> from the Eastern Mediterranean.</article-title><source>Smithsonian Contributions to Zoology</source><volume>305</volume><fpage>1</fpage><lpage>22</lpage></element-citation></ref><ref id="B5546933"><element-citation xmlns:xlink="http://www.w3.org/1999/xlink" publication-type="article" xlink:type="simple"><person-group person-group-type="author"><name name-style="western"><surname>Kocataş</surname><given-names>A.</given-names></name></person-group><year>1981</year><article-title>Two new stomatopod species for the Turkish fauna: <italic><tp:taxon-name><tp:taxon-name-part taxon-name-part-type="genus" reg="Nannosquilloides">Nannosquilloides</tp:taxon-name-part> <tp:taxon-name-part taxon-name-part-type="species" reg="occultus">occultus</tp:taxon-name-part></tp:taxon-name></italic> (Giesbrecht) and <italic><tp:taxon-name><tp:taxon-name-part taxon-name-part-type="genus" reg="Meiosquilla">Meiosquilla</tp:taxon-name-part> <tp:taxon-name-part taxon-name-part-type="species" reg="desmaresti">desmaresti</tp:taxon-name-part></tp:taxon-name></italic> (Risso)</article-title><source>Crustaceana</source><volume>40</volume><fpage>213</fpage><lpage>215</lpage><pub-id pub-id-type="doi">10.1163/156854081X00615</pub-id></element-citation></ref><ref id="B5546903"><element-citation xmlns:xlink="http://www.w3.org/1999/xlink" publication-type="article" xlink:type="simple"><person-group person-group-type="author"><name name-style="western"><surname>Gökçe</surname><given-names>G.</given-names></name><name name-style="western"><surname>Saygu</surname><given-names>İ</given-names></name><name name-style="western"><surname>Eryaşar</surname><given-names>A. R.</given-names></name></person-group><year>2016</year><article-title>Catch composition of trawl fisheries in Mersin Bay with emphasis on catch biodiversity</article-title><source>Turkish Journal of Zoology</source><volume>40</volume><fpage>522</fpage><lpage>533</lpage><pub-id pub-id-type="doi">10.3906/zoo-1505-35</pub-id></element-citation></ref><ref id="B5301722"><element-citation xmlns:xlink="http://www.w3.org/1999/xlink" publication-type="article" xlink:type="simple"><person-group person-group-type="author"><name name-style="western"><surname>Özel</surname><given-names>I.</given-names></name></person-group><year>1985</year><article-title>Stomatopod larvae of the Aegean Sea.</article-title><source>Rapports et procés-verbaux des réunions Commission internationale pour l'exploration scientifique de la Mer Méditerranée</source><volume>29</volume><fpage>9</fpage></element-citation></ref><ref id="B5301702"><element-citation xmlns:xlink="http://www.w3.org/1999/xlink" publication-type="article" xlink:type="simple"><person-group person-group-type="author"><name name-style="western"><surname>Manning</surname><given-names>R. B.</given-names></name><name name-style="western"><surname>Froglia</surname><given-names>C.</given-names></name></person-group><year>1979</year><article-title>Description of a new <italic><tp:taxon-name><tp:taxon-name-part taxon-name-part-type="genus" reg="Allosquilla">Allosquilla</tp:taxon-name-part></tp:taxon-name></italic> with notes on other Adriatic <tp:taxon-name><tp:taxon-name-part taxon-name-part-type="order">Stomatopoda</tp:taxon-name-part></tp:taxon-name> <tp:taxon-name><tp:taxon-name-part taxon-name-part-type="subphylum">Crustacea</tp:taxon-name-part></tp:taxon-name>.</article-title><source>Quaderni del Laboratorio di tecnologia della pesca</source><volume>2</volume><fpage>177</fpage><lpage>190</lpage></element-citation></ref><ref id="B5547063"><element-citation xmlns:xlink="http://www.w3.org/1999/xlink" publication-type="article" xlink:type="simple"><person-group person-group-type="author"><name name-style="western"><surname>Ranieri</surname><given-names>S.</given-names></name><name name-style="western"><surname>Mori</surname><given-names>M.</given-names></name></person-group><year>1991</year><article-title><tp:taxon-name><tp:taxon-name-part taxon-name-part-type="order">Stomatopoda</tp:taxon-name-part></tp:taxon-name> <tp:taxon-name><tp:taxon-name-part taxon-name-part-type="family">Squillidae</tp:taxon-name-part></tp:taxon-name> collected in the northern Tyrrhenian Sea</article-title><source>Crustaceana</source><volume>60</volume><issue>2</issue><fpage>218</fpage><lpage>222</lpage><pub-id pub-id-type="doi">10.1163/156854091X00425</pub-id></element-citation></ref><ref id="B5547093"><element-citation xmlns:xlink="http://www.w3.org/1999/xlink" publication-type="article" xlink:type="simple"><person-group person-group-type="author"><name name-style="western"><surname>Manning</surname><given-names>R. B.</given-names></name></person-group><year>1977</year><article-title>A Monograph of the West Africa stomatopod <tp:taxon-name><tp:taxon-name-part taxon-name-part-type="subphylum">Crustacea</tp:taxon-name-part></tp:taxon-name></article-title><source>Atlantide Report</source><volume>12</volume><fpage>25</fpage><lpage>181</lpage></element-citation></ref><ref id="B5301599"><element-citation xmlns:xlink="http://www.w3.org/1999/xlink" publication-type="article" xlink:type="simple"><person-group person-group-type="author"><name name-style="western"><surname>Abelló</surname><given-names>P.</given-names></name><name name-style="western"><surname>Pretus</surname><given-names>JL.</given-names></name><name name-style="western"><surname>Corbera</surname><given-names>J.</given-names></name></person-group><year>1993</year><article-title>Occurrence and distribution of some stomatopod crustaceans in the westem Mediterranean.</article-title><source>Miscellania Zoologica</source><volume>17</volume><fpage>107</fpage><lpage>113</lpage></element-citation></ref></ref-list></tp:taxon-treatment>
