# Supplementary material for: Stomatopoda of Greece: an annotated checklist
Source: Biodivers Data J. 2020 Mar 26;8:e47183. doi: 10.3897/BDJ.8.e47183 (PMC7125234; doi:10.3897/BDJ.8.e47183)
Supplement: XML Treatment for Rissoides pallidus [file BDJ.8.e47183-treatment12.xml]

<!DOCTYPE tp:taxon-treatment
  PUBLIC "-//TaxonX//DTD Taxonomic Treatment Publishing DTD v0 20100105//EN" "tax-treatment-NSO.dtd">
<tp:taxon-treatment xmlns:tp="http://www.plazi.org/taxpub"><tp:treatment-meta><mixed-citation publication-type="journal"><person-group><name><surname>Koulouri</surname><given-names>Panayota</given-names></name><name><surname>Gerovasileiou</surname><given-names>Vasilis</given-names></name><name><surname>Bailly</surname><given-names>Nicolas</given-names></name><name><surname>Dounas</surname><given-names>Costas</given-names></name></person-group><article-title><tp:taxon-name><tp:taxon-name-part taxon-name-part-type="order">Stomatopoda</tp:taxon-name-part></tp:taxon-name> of Greece: an annotated checklist</article-title><source>Biodivers Data J</source><day>26</day><month>3</month><year>2020</year><volume>8</volume><pub-id pub-id-type="doi">10.3897/BDJ.8.e47183</pub-id></mixed-citation></tp:treatment-meta><tp:nomenclature><tp:taxon-name><object-id xmlns:xlink="http://www.w3.org/1999/xlink" content-type="arpha" xlink:type="simple">9620204A-DC48-5FA4-8A29-E7EF5F453E54</object-id><tp:taxon-name-part taxon-name-part-type="genus">Rissoides</tp:taxon-name-part> <tp:taxon-name-part taxon-name-part-type="species">pallidus</tp:taxon-name-part></tp:taxon-name><tp:taxon-authority>(Giesbrecht, 1910)</tp:taxon-authority><tp:nomenclature-citation-list><tp:nomenclature-citation><tp:taxon-name><tp:taxon-name-part taxon-name-part-type="genus" reg="Meiosquilla">Meiosquilla</tp:taxon-name-part> <tp:taxon-name-part taxon-name-part-type="species" reg="pallida">pallida</tp:taxon-name-part></tp:taxon-name><comment> (Giesbrecht, 1910); <italic><tp:taxon-name><tp:taxon-name-part taxon-name-part-type="genus" reg="Squilla">Squilla</tp:taxon-name-part> <tp:taxon-name-part taxon-name-part-type="species" reg="pallida">pallida</tp:taxon-name-part></tp:taxon-name></italic> Giesbrecht, 1910</comment></tp:nomenclature-citation></tp:nomenclature-citation-list></tp:nomenclature><tp:treatment-sec sec-type="Distribution"><title>Distribution</title><p><bold>E. Mediterranean</bold>: Crete Island, Heraklion Bay, 190 m, silty clay and off Georgioupolis coast, 105 m (<xref ref-type="bibr" rid="B5301653">Dounas and Steudel 1994</xref>); Rhodes Island, 63-85 m (<xref ref-type="bibr" rid="B5301673">Kevrekidis and Galil 2003</xref>); Turkish Aegean coasts, Datca Peninsula, 280 m, mud; Kusadası Bay, 105 m, mud; Sıgacık Bay, 550 m (<xref ref-type="bibr" rid="B5546943">Kocataş and Katağan 1995</xref>, <xref ref-type="bibr" rid="B5547033">Kocak 2011</xref>); coasts of Cyprus (<xref ref-type="bibr" rid="B5546983">Demetropoulos and Neocleous 1969</xref>); Israel, off Bardawil lagoon, 91.5 m and off Palmahim, 80 m, mud (<xref ref-type="bibr" rid="B5301692">Lewinsohn and Manning 1980</xref>). <bold>Adriatic Sea</bold>: Pomo Island, 115-132 m, 200 m, 215 m; Incoronata Island, 125 m; SW of Ludetta, 133 m, coarse sands; western Pomo pit, 220 m, muds; NW of Isole Tremiti, 104 m, sandy muds with empty shells of the gastropod <italic><tp:taxon-name><tp:taxon-name-part taxon-name-part-type="genus" reg="Monodonta">Monodonta</tp:taxon-name-part> <tp:taxon-name-part taxon-name-part-type="species" reg="coclear">coclear</tp:taxon-name-part></tp:taxon-name></italic>; SE of Lagosta, 285 m, muddy sands (<xref ref-type="bibr" rid="B5301702">Manning and Froglia 1979</xref>). <bold>C. Mediterranean</bold>: coasts of Tunisia, 170 m and 200 m (<xref ref-type="bibr" rid="B5546913">Forest and Guinot 1956</xref>); Gulf of Patti, Sicily, southern Tyrrhenian Sea, 500 m (<xref ref-type="bibr" rid="B5301702">Manning and Froglia 1979</xref>). <bold>W. Mediterranean</bold>: Gulf of Naples (<xref ref-type="bibr" rid="B5547256">Giesbrecht 1910</xref>); off Elba island, northern Tyrrhenian Sea, 200-400 m (<xref ref-type="bibr" rid="B5547063">Ranieri and Mori 1991</xref>); Spain: Catalan Sea, 290-300 m (<xref ref-type="bibr" rid="B5547236">Valladares 1987</xref>); Catalonia, Vilanova, 110-247 m, terrigenous mud, Blanes, 110-113 m, terrigenous mud (<xref ref-type="bibr" rid="B5301599">Abelló et al. 1993</xref>). <bold>Atlantic Ocean</bold>: West African waters of Morocco (155 m and 160 m), Senegal (200-400 m), Ivory Coast (100-109 m), Morocco to Senegal (80-500 m) (<xref ref-type="bibr" rid="B5547093">Manning 1977</xref>, <xref ref-type="bibr" rid="B5301692">Lewinsohn and Manning 1980</xref> and references therein).</p></tp:treatment-sec><ref-list><ref id="B5301653"><element-citation xmlns:xlink="http://www.w3.org/1999/xlink" publication-type="article" xlink:type="simple"><person-group person-group-type="author"><name name-style="western"><surname>Dounas</surname><given-names>C.</given-names></name><name name-style="western"><surname>Steudel</surname><given-names>C.</given-names></name></person-group><year>1994</year><article-title>Stomatopod <tp:taxon-name><tp:taxon-name-part taxon-name-part-type="subphylum">Crustacea</tp:taxon-name-part></tp:taxon-name> from the Island of Crete</article-title><source>Crustaceana</source><volume>66</volume><issue>2</issue><fpage>252</fpage><lpage>254</lpage><pub-id pub-id-type="doi">10.1163/156854094X00747</pub-id></element-citation></ref><ref id="B5301673"><element-citation xmlns:xlink="http://www.w3.org/1999/xlink" publication-type="article" xlink:type="simple"><person-group person-group-type="author"><name name-style="western"><surname>Kevrekidis</surname><given-names>K.</given-names></name><name name-style="western"><surname>Galil</surname><given-names>B. S.</given-names></name></person-group><year>2003</year><article-title><tp:taxon-name><tp:taxon-name-part taxon-name-part-type="order">Decapoda</tp:taxon-name-part></tp:taxon-name> and <tp:taxon-name><tp:taxon-name-part taxon-name-part-type="order">Stomatopoda</tp:taxon-name-part></tp:taxon-name> (<tp:taxon-name><tp:taxon-name-part taxon-name-part-type="subphylum">Crustacea</tp:taxon-name-part></tp:taxon-name>) of Rodos Island (Greece) and the erythrean expansion NW of the Levantine sea.</article-title><source>Mediterranean Marine Science</source><volume>4</volume><issue>1</issue><fpage>57</fpage><lpage>66</lpage><pub-id pub-id-type="doi">10.12681/mms.241</pub-id></element-citation></ref><ref id="B5546943"><element-citation xmlns:xlink="http://www.w3.org/1999/xlink" publication-type="article" xlink:type="simple"><person-group person-group-type="author"><name name-style="western"><surname>Kocataş</surname><given-names>A.</given-names></name><name name-style="western"><surname>Katağan</surname><given-names>T.</given-names></name></person-group><year>1995</year><article-title>On <tp:taxon-name><tp:taxon-name-part taxon-name-part-type="order">Stomatopoda</tp:taxon-name-part></tp:taxon-name> from Turkey with the first record of <italic><tp:taxon-name><tp:taxon-name-part taxon-name-part-type="genus" reg="Rissoides">Rissoides</tp:taxon-name-part> <tp:taxon-name-part taxon-name-part-type="species" reg="pallidus">pallidus</tp:taxon-name-part></tp:taxon-name></italic> for the Turkish fauna</article-title><source>Crustaceana</source><volume>68</volume><fpage>649</fpage><lpage>652</lpage><pub-id pub-id-type="doi">10.1163/156854095X00890</pub-id></element-citation></ref><ref id="B5547033"><element-citation xmlns:xlink="http://www.w3.org/1999/xlink" publication-type="article" xlink:type="simple"><person-group person-group-type="author"><name name-style="western"><surname>Kocak</surname><given-names>C.</given-names></name></person-group><year>2011</year><article-title>On the depth of occurrence of <italic><tp:taxon-name><tp:taxon-name-part taxon-name-part-type="genus" reg="Rissoides">Rissoides</tp:taxon-name-part> <tp:taxon-name-part taxon-name-part-type="species" reg="pallidus">pallidus</tp:taxon-name-part></tp:taxon-name></italic> (Giesbrecht, 1910) (<tp:taxon-name><tp:taxon-name-part taxon-name-part-type="order">Stomatopoda</tp:taxon-name-part></tp:taxon-name>, <tp:taxon-name><tp:taxon-name-part taxon-name-part-type="family">Squillidae</tp:taxon-name-part></tp:taxon-name>) in the eastern Mediterranean Sea</article-title><source>Crustaceana</source><volume>84</volume><issue>1</issue><fpage>117</fpage><lpage>121</lpage><pub-id pub-id-type="doi">10.1163/001121610X535708</pub-id></element-citation></ref><ref id="B5546983"><element-citation xmlns:xlink="http://www.w3.org/1999/xlink" publication-type="article" xlink:type="simple"><person-group person-group-type="author"><name name-style="western"><surname>Demetropoulos</surname><given-names>A.</given-names></name><name name-style="western"><surname>Neocleous</surname><given-names>D.</given-names></name></person-group><year>1969</year><article-title>The fishes and crustaceans of Cyprus</article-title><source>Fisheries Bulletin, Ministry of Agriculture and Natural Resources, Fisheries Department</source><volume>1</volume><fpage>1</fpage><lpage>21</lpage></element-citation></ref><ref id="B5301692"><element-citation xmlns:xlink="http://www.w3.org/1999/xlink" publication-type="article" xlink:type="simple"><person-group person-group-type="author"><name name-style="western"><surname>Lewinsohn</surname><given-names>C.</given-names></name><name name-style="western"><surname>Manning</surname><given-names>R. B.</given-names></name></person-group><year>1980</year><article-title>Stomatopod <tp:taxon-name><tp:taxon-name-part taxon-name-part-type="subphylum">Crustacea</tp:taxon-name-part></tp:taxon-name> from the Eastern Mediterranean.</article-title><source>Smithsonian Contributions to Zoology</source><volume>305</volume><fpage>1</fpage><lpage>22</lpage></element-citation></ref><ref id="B5301702"><element-citation xmlns:xlink="http://www.w3.org/1999/xlink" publication-type="article" xlink:type="simple"><person-group person-group-type="author"><name name-style="western"><surname>Manning</surname><given-names>R. B.</given-names></name><name name-style="western"><surname>Froglia</surname><given-names>C.</given-names></name></person-group><year>1979</year><article-title>Description of a new <italic><tp:taxon-name><tp:taxon-name-part taxon-name-part-type="genus" reg="Allosquilla">Allosquilla</tp:taxon-name-part></tp:taxon-name></italic> with notes on other Adriatic <tp:taxon-name><tp:taxon-name-part taxon-name-part-type="order">Stomatopoda</tp:taxon-name-part></tp:taxon-name> <tp:taxon-name><tp:taxon-name-part taxon-name-part-type="subphylum">Crustacea</tp:taxon-name-part></tp:taxon-name>.</article-title><source>Quaderni del Laboratorio di tecnologia della pesca</source><volume>2</volume><fpage>177</fpage><lpage>190</lpage></element-citation></ref><ref id="B5546913"><element-citation xmlns:xlink="http://www.w3.org/1999/xlink" publication-type="article" xlink:type="simple"><person-group person-group-type="author"><name name-style="western"><surname>Forest</surname><given-names>J.</given-names></name><name name-style="western"><surname>Guinot</surname><given-names>D.</given-names></name></person-group><year>1956</year><article-title>Sur une collection de Crustacés Décapodes et Stomatopocles des mers tunisiennes</article-title><source>Bulletin Station Océanographique Salammbô</source><volume>53</volume><fpage>24</fpage><lpage>43</lpage></element-citation></ref><ref id="B5547256"><element-citation xmlns:xlink="http://www.w3.org/1999/xlink" publication-type="article" xlink:type="simple"><person-group person-group-type="author"><name name-style="western"><surname>Giesbrecht</surname><given-names>W.</given-names></name></person-group><year>1910</year><article-title><tp:taxon-name><tp:taxon-name-part taxon-name-part-type="order">Stomatopoda</tp:taxon-name-part></tp:taxon-name>.</article-title><source>Fauna und flora des golfes von Neapel</source><volume>33</volume><fpage>1</fpage><lpage>239</lpage></element-citation></ref><ref id="B5547063"><element-citation xmlns:xlink="http://www.w3.org/1999/xlink" publication-type="article" xlink:type="simple"><person-group person-group-type="author"><name name-style="western"><surname>Ranieri</surname><given-names>S.</given-names></name><name name-style="western"><surname>Mori</surname><given-names>M.</given-names></name></person-group><year>1991</year><article-title><tp:taxon-name><tp:taxon-name-part taxon-name-part-type="order">Stomatopoda</tp:taxon-name-part></tp:taxon-name> <tp:taxon-name><tp:taxon-name-part taxon-name-part-type="family">Squillidae</tp:taxon-name-part></tp:taxon-name> collected in the northern Tyrrhenian Sea</article-title><source>Crustaceana</source><volume>60</volume><issue>2</issue><fpage>218</fpage><lpage>222</lpage><pub-id pub-id-type="doi">10.1163/156854091X00425</pub-id></element-citation></ref><ref id="B5547236"><element-citation xmlns:xlink="http://www.w3.org/1999/xlink" publication-type="article" xlink:type="simple"><person-group person-group-type="author"><name name-style="western"><surname>Valladares</surname><given-names>J .</given-names></name></person-group><year>1987</year><article-title>Presencia de <italic><tp:taxon-name><tp:taxon-name-part taxon-name-part-type="genus" reg="Rissoides">Rissoides</tp:taxon-name-part> <tp:taxon-name-part taxon-name-part-type="species" reg="pallidus">pallidus</tp:taxon-name-part></tp:taxon-name></italic> (Giesbrecht) y otros crustáceos estomatópodosen la costa mediterránea espafiola.</article-title><source>Miscellània Zoológica</source><volume>11</volume><issue>373</issue><fpage>377</fpage></element-citation></ref><ref id="B5301599"><element-citation xmlns:xlink="http://www.w3.org/1999/xlink" publication-type="article" xlink:type="simple"><person-group person-group-type="author"><name name-style="western"><surname>Abelló</surname><given-names>P.</given-names></name><name name-style="western"><surname>Pretus</surname><given-names>JL.</given-names></name><name name-style="western"><surname>Corbera</surname><given-names>J.</given-names></name></person-group><year>1993</year><article-title>Occurrence and distribution of some stomatopod crustaceans in the westem Mediterranean.</article-title><source>Miscellania Zoologica</source><volume>17</volume><fpage>107</fpage><lpage>113</lpage></element-citation></ref><ref id="B5547093"><element-citation xmlns:xlink="http://www.w3.org/1999/xlink" publication-type="article" xlink:type="simple"><person-group person-group-type="author"><name name-style="western"><surname>Manning</surname><given-names>R. B.</given-names></name></person-group><year>1977</year><article-title>A Monograph of the West Africa stomatopod <tp:taxon-name><tp:taxon-name-part taxon-name-part-type="subphylum">Crustacea</tp:taxon-name-part></tp:taxon-name></article-title><source>Atlantide Report</source><volume>12</volume><fpage>25</fpage><lpage>181</lpage></element-citation></ref></ref-list></tp:taxon-treatment>
