# Supplementary material for: Stomatopoda of Greece: an annotated checklist
Source: Biodivers Data J. 2020 Mar 26;8:e47183. doi: 10.3897/BDJ.8.e47183 (PMC7125234; doi:10.3897/BDJ.8.e47183)
Supplement: XML Treatment for Squilla mantis [file BDJ.8.e47183-treatment13.xml]

<!DOCTYPE tp:taxon-treatment
  PUBLIC "-//TaxonX//DTD Taxonomic Treatment Publishing DTD v0 20100105//EN" "tax-treatment-NSO.dtd">
<tp:taxon-treatment xmlns:tp="http://www.plazi.org/taxpub"><tp:treatment-meta><mixed-citation publication-type="journal"><person-group><name><surname>Koulouri</surname><given-names>Panayota</given-names></name><name><surname>Gerovasileiou</surname><given-names>Vasilis</given-names></name><name><surname>Bailly</surname><given-names>Nicolas</given-names></name><name><surname>Dounas</surname><given-names>Costas</given-names></name></person-group><article-title><tp:taxon-name><tp:taxon-name-part taxon-name-part-type="order">Stomatopoda</tp:taxon-name-part></tp:taxon-name> of Greece: an annotated checklist</article-title><source>Biodivers Data J</source><day>26</day><month>3</month><year>2020</year><volume>8</volume><pub-id pub-id-type="doi">10.3897/BDJ.8.e47183</pub-id></mixed-citation></tp:treatment-meta><tp:nomenclature><tp:taxon-name><object-id xmlns:xlink="http://www.w3.org/1999/xlink" content-type="arpha" xlink:type="simple">40C813B7-8986-5DD4-A6F9-7021BD92C42F</object-id><tp:taxon-name-part taxon-name-part-type="genus">Squilla</tp:taxon-name-part> <tp:taxon-name-part taxon-name-part-type="species">mantis</tp:taxon-name-part></tp:taxon-name><tp:taxon-authority>(Linnaeus, 1758)</tp:taxon-authority><tp:nomenclature-citation-list><tp:nomenclature-citation><tp:taxon-name>
                  <tp:taxon-name-part taxon-name-part-type="genus" reg="Squilla"/>
                  <tp:taxon-name-part taxon-name-part-type="species" reg="mantis">mantis</tp:taxon-name-part>
                </tp:taxon-name><comment> Linnaeus, 1758</comment></tp:nomenclature-citation></tp:nomenclature-citation-list></tp:nomenclature><tp:treatment-sec sec-type="Distribution"><title>Distribution</title><p><bold>E. Mediterranean</bold>: Aegean Sea, Peloponnese, Nafplion (<xref ref-type="bibr" rid="B5302391">Guérin 1832</xref>); Saronikos Gulf (<xref ref-type="bibr" rid="B5547349">Panagiotopoulos 1916</xref>, <xref ref-type="bibr" rid="B5547359">Athanassapoulos 1917</xref>); Crete Island, Malia Bay, 30 m, silty sand with <italic><tp:taxon-name><tp:taxon-name-part taxon-name-part-type="genus" reg="Caulerpa">Caulerpa</tp:taxon-name-part> <tp:taxon-name-part taxon-name-part-type="species" reg="prolifera">prolifera</tp:taxon-name-part></tp:taxon-name></italic>; Rethymno Bay; Chania Bay; off Georgioupolis coast, 105 m; Ierapetra coasts, 70 m (<xref ref-type="bibr" rid="B5301653">Dounas and Steudel 1994</xref>); Rhodes Island, 31-49 m (<xref ref-type="bibr" rid="B5301673">Kevrekidis and Galil 2003</xref>); in numerous localities of the coasts of Egypt, Israel, Syria, Turkey and Cyprus in depths from 2 up to 112 m and muddy substrates (<xref ref-type="bibr" rid="B5301692">Lewinsohn and Manning 1980</xref> and references therein). <bold>Adriatic Sea</bold>: off Fano fishing grounds, 6-16 m (<xref ref-type="bibr" rid="B5547296">Piccinetti and Piccinetti Manfrin 1970a</xref>, <xref ref-type="bibr" rid="B5547306">Piccinetti and Piccinetti Manfrin 1970b</xref>, <xref ref-type="bibr" rid="B5547339">Piccinetti and Piccinetti Manfrin 1971</xref>). <bold>C. Mediterranean</bold>: coasts of Tunisia, 22-90 m (<xref ref-type="bibr" rid="B5546913">Forest and Guinot 1956</xref>, <xref ref-type="bibr" rid="B5547114">El Lakhrach et al. 2012</xref>). <bold>W. Mediterranean</bold>: Gulf of Naples; Gulf of Lions; off Algeria, 80-280 m (<xref ref-type="bibr" rid="B5547093">Manning 1977</xref>, <xref ref-type="bibr" rid="B5301692">Lewinsohn and Manning 1980</xref> and references therein). <bold>Atlantic Ocean</bold>: coasts of southern Europe, Canary Islands and West Africa from Morocco to southern Angola; shore to a depth of more than 200 m (186-247 m), generally in 120 m or less (<xref ref-type="bibr" rid="B5547093">Manning 1977</xref>).</p></tp:treatment-sec><ref-list><ref id="B5302391"><element-citation xmlns:xlink="http://www.w3.org/1999/xlink" publication-type="chapter" xlink:type="simple"><person-group person-group-type="author"><name name-style="western"><surname>Guérin</surname><given-names>F. E.</given-names></name></person-group><year>1832</year><chapter-title>1er Classe, Crustacés.</chapter-title><person-group person-group-type="editor"><name name-style="western"><surname>Brullé</surname><given-names>A.</given-names></name></person-group><source>Des animaux articulées. Expédition Scientifique de Morée.</source><edition>Section des Sciences Physiques</edition><volume>3 (1) (Zool. 2)</volume><size units="page">20</size></element-citation></ref><ref id="B5547349"><element-citation xmlns:xlink="http://www.w3.org/1999/xlink" publication-type="article" xlink:type="simple"><person-group person-group-type="author"><name name-style="western"><surname>Panagiotopoulos</surname><given-names>P.</given-names></name></person-group><year>1916</year><article-title>Fishculture and fishes of the Messolonghi lagune</article-title><source>Bulletin of the Hydrobiological Station (Greece)</source><volume>1</volume><fpage>329</fpage><lpage>448</lpage></element-citation></ref><ref id="B5547359"><element-citation xmlns:xlink="http://www.w3.org/1999/xlink" publication-type="article" xlink:type="simple"><person-group person-group-type="author"><name name-style="western"><surname>Athanassapoulos</surname><given-names>G. D.</given-names></name></person-group><year>1917</year><article-title>Quelques elements de recherches hydrobiologiques en Grece.</article-title><source>Bulletin of the Hydrobiological Station (Greece)</source><fpage>40 pp</fpage></element-citation></ref><ref id="B5301653"><element-citation xmlns:xlink="http://www.w3.org/1999/xlink" publication-type="article" xlink:type="simple"><person-group person-group-type="author"><name name-style="western"><surname>Dounas</surname><given-names>C.</given-names></name><name name-style="western"><surname>Steudel</surname><given-names>C.</given-names></name></person-group><year>1994</year><article-title>Stomatopod <tp:taxon-name><tp:taxon-name-part taxon-name-part-type="subphylum">Crustacea</tp:taxon-name-part></tp:taxon-name> from the Island of Crete</article-title><source>Crustaceana</source><volume>66</volume><issue>2</issue><fpage>252</fpage><lpage>254</lpage><pub-id pub-id-type="doi">10.1163/156854094X00747</pub-id></element-citation></ref><ref id="B5301673"><element-citation xmlns:xlink="http://www.w3.org/1999/xlink" publication-type="article" xlink:type="simple"><person-group person-group-type="author"><name name-style="western"><surname>Kevrekidis</surname><given-names>K.</given-names></name><name name-style="western"><surname>Galil</surname><given-names>B. S.</given-names></name></person-group><year>2003</year><article-title><tp:taxon-name><tp:taxon-name-part taxon-name-part-type="order">Decapoda</tp:taxon-name-part></tp:taxon-name> and <tp:taxon-name><tp:taxon-name-part taxon-name-part-type="order">Stomatopoda</tp:taxon-name-part></tp:taxon-name> (<tp:taxon-name><tp:taxon-name-part taxon-name-part-type="subphylum">Crustacea</tp:taxon-name-part></tp:taxon-name>) of Rodos Island (Greece) and the erythrean expansion NW of the Levantine sea.</article-title><source>Mediterranean Marine Science</source><volume>4</volume><issue>1</issue><fpage>57</fpage><lpage>66</lpage><pub-id pub-id-type="doi">10.12681/mms.241</pub-id></element-citation></ref><ref id="B5301692"><element-citation xmlns:xlink="http://www.w3.org/1999/xlink" publication-type="article" xlink:type="simple"><person-group person-group-type="author"><name name-style="western"><surname>Lewinsohn</surname><given-names>C.</given-names></name><name name-style="western"><surname>Manning</surname><given-names>R. B.</given-names></name></person-group><year>1980</year><article-title>Stomatopod <tp:taxon-name><tp:taxon-name-part taxon-name-part-type="subphylum">Crustacea</tp:taxon-name-part></tp:taxon-name> from the Eastern Mediterranean.</article-title><source>Smithsonian Contributions to Zoology</source><volume>305</volume><fpage>1</fpage><lpage>22</lpage></element-citation></ref><ref id="B5547296"><element-citation xmlns:xlink="http://www.w3.org/1999/xlink" publication-type="article" xlink:type="simple"><person-group person-group-type="author"><name name-style="western"><surname>Piccinetti</surname><given-names>C.</given-names></name><name name-style="western"><surname>Piccinetti Manfrin</surname><given-names>G.</given-names></name></person-group><year>1970</year><article-title>Prime osservazioni sull'alimentazionedi <italic><tp:taxon-name><tp:taxon-name-part taxon-name-part-type="genus" reg="Squilla">Squilla</tp:taxon-name-part> <tp:taxon-name-part taxon-name-part-type="species" reg="mantis">mantis</tp:taxon-name-part></tp:taxon-name></italic> L.</article-title><source>Note del Laboratorio di biologia marina e pesca, Fano</source><volume>3</volume><issue>10</issue><fpage>249</fpage><lpage>263</lpage></element-citation></ref><ref id="B5547306"><element-citation xmlns:xlink="http://www.w3.org/1999/xlink" publication-type="article" xlink:type="simple"><person-group person-group-type="author"><name name-style="western"><surname>Piccinetti</surname><given-names>C.</given-names></name><name name-style="western"><surname>Piccinetti Manfrin</surname><given-names>G.</given-names></name></person-group><year>1970</year><article-title>Osservazioni su alcuni aspetti della biologia di <italic><tp:taxon-name><tp:taxon-name-part taxon-name-part-type="genus" reg="Squilla">Squilla</tp:taxon-name-part> <tp:taxon-name-part taxon-name-part-type="species" reg="mantis">mantis</tp:taxon-name-part></tp:taxon-name></italic> L.</article-title><source>Pubblicazioni della Stazione Zoologica di Napoli</source><volume>38</volume><fpage>119</fpage><lpage>124</lpage></element-citation></ref><ref id="B5547339"><element-citation xmlns:xlink="http://www.w3.org/1999/xlink" publication-type="article" xlink:type="simple"><person-group person-group-type="author"><name name-style="western"><surname>Piccinetti</surname><given-names>C.</given-names></name><name name-style="western"><surname>Piccinetti Manfrin</surname><given-names>G. ,</given-names></name></person-group><year>1971</year><article-title>Osservazioni sulla pescadi <italic><tp:taxon-name><tp:taxon-name-part taxon-name-part-type="genus" reg="Squilla">Squilla</tp:taxon-name-part> <tp:taxon-name-part taxon-name-part-type="species" reg="mantis">mantis</tp:taxon-name-part></tp:taxon-name></italic> L.</article-title><source>Note laboratorio di Biologia Marina e Pesca di Fano</source><volume>4</volume><issue>2</issue><fpage>25</fpage><lpage>40</lpage></element-citation></ref><ref id="B5546913"><element-citation xmlns:xlink="http://www.w3.org/1999/xlink" publication-type="article" xlink:type="simple"><person-group person-group-type="author"><name name-style="western"><surname>Forest</surname><given-names>J.</given-names></name><name name-style="western"><surname>Guinot</surname><given-names>D.</given-names></name></person-group><year>1956</year><article-title>Sur une collection de Crustacés Décapodes et Stomatopocles des mers tunisiennes</article-title><source>Bulletin Station Océanographique Salammbô</source><volume>53</volume><fpage>24</fpage><lpage>43</lpage></element-citation></ref><ref id="B5547114"><element-citation xmlns:xlink="http://www.w3.org/1999/xlink" publication-type="article" xlink:type="simple"><person-group person-group-type="author"><name name-style="western"><surname>El Lakhrach</surname><given-names>H</given-names></name><name name-style="western"><surname>Hattour</surname><given-names>A.</given-names></name><name name-style="western"><surname>Jarboui</surname><given-names>O.</given-names></name><name name-style="western"><surname>Elhasni</surname><given-names>K.</given-names></name><name name-style="western"><surname>Ramos-Espla</surname><given-names>A. A.</given-names></name></person-group><year>2012</year><article-title>Spatial distribution and abundance of the <tp:taxon-name><tp:taxon-name-part taxon-name-part-type="order">Stomatopoda</tp:taxon-name-part></tp:taxon-name> and <tp:taxon-name><tp:taxon-name-part taxon-name-part-type="order">Decapoda</tp:taxon-name-part></tp:taxon-name> crustaceans sampled by bottom trawl in the gulf of Gabes (Tunisia, Central Mediterranean)</article-title><source>Cahiers Biologie Marine</source><volume>53</volume><fpage>435</fpage><lpage>446</lpage></element-citation></ref><ref id="B5547093"><element-citation xmlns:xlink="http://www.w3.org/1999/xlink" publication-type="article" xlink:type="simple"><person-group person-group-type="author"><name name-style="western"><surname>Manning</surname><given-names>R. B.</given-names></name></person-group><year>1977</year><article-title>A Monograph of the West Africa stomatopod <tp:taxon-name><tp:taxon-name-part taxon-name-part-type="subphylum">Crustacea</tp:taxon-name-part></tp:taxon-name></article-title><source>Atlantide Report</source><volume>12</volume><fpage>25</fpage><lpage>181</lpage></element-citation></ref></ref-list></tp:taxon-treatment>
